# Supplementary material for: Active sampling of volatile chemicals for non-invasive classification of chicken eggs by sex early in incubation
Source: PLoS One. 2023 May 22;18(5):e0285726. doi: 10.1371/journal.pone.0285726 (PMC10202283; doi:10.1371/journal.pone.0285726)
Supplement: S1 Data — Excel files from Experiment A, Experiment B and Experiment C, describing samples, variables and the corresponding areas from the signals obtained using Twister-GC-MS. (ZIP) [file pone.0285726.s001.zip]

Archive with 3 entries (3 files):
- Data/ExperimentA.xlsx
- Data/ExperimentB.xlsx
- Data/ExperimentC.xlsx
