# Supplementary material for: Active sampling of volatile chemicals for non-invasive classification of chicken eggs by sex early in incubation
Source: PLoS One. 2023 May 22;18(5):e0285726. doi: 10.1371/journal.pone.0285726 (PMC10202283; doi:10.1371/journal.pone.0285726)
Supplement: S1 Data — Excel files from Experiment A, Experiment B and Experiment C, describing samples, variables and the corresponding areas from the signals obtained using Twister-GC-MS. (ZIP) [file pone.0285726.s001.zip › Data/ExperimentA.xlsx]

## Sheet: Experiment A
#	Egg01	Egg02	Egg03	Egg04	Egg05	Egg06	Egg07	Egg08	Egg09	Egg10	Egg11	Egg12	Egg13	Egg14	Egg15	Egg16	Egg17	Egg18	Egg19	Egg20	Egg21	Egg22	Egg23	Egg24	Egg25	Egg26	Egg27	Egg28	Egg29	Egg30	Egg31	Egg32	Egg33	Egg34	Egg35	Egg36
FT001	14728	17036	17119	13496	21292	21262	21067	18857	8638	35947	14200	12722	13546	11413	14919	23109	10733	15079	13232	27910	29171	14448	11987	34402	19276	3966	17730	16894	12406	22842	6601	14466	40997	15926	11036	11923
FT002	13321	9093	15586	13414	9618	10018	32196	13056	14472	53013	12847	11944	12807	14966	14117	21371	11522	16359	11957	9875	13031	14862	12558	9025	9663	11094	23255	21662	12942	21275	28497	18158	16928	15429	11184	12831
FT003	5676	1585	1461	1878	4921	3849	3980	1825	14529	25846	3323	2212	4208	2377	17192	4833	7102	7957	3706	3625	3812	4686	3681	3609	3418	7243	1071	12878	3128	6368	4830	7984	12941	10218	7689	8250
FT004	11192	12681	18252	27336	26702	23291	1	4951	4685	8776	25899	30973	3233	7923	18023	42043	38252	14294	28869	6340	6299	18411	11177	3826	6714	7585	1	4165	7741	9413	10681	13932	12730	15650	15283	28759
FT005	1525	9179	2525	1660	937	3184	1195	4442	13296	12385	1881	3404	6754	1361	1	7252	3108	7069	2397	1	3058	4444	4899	2111	20681	2740	1	3275	3014	6524	4008	4628	3742	3939	2720	3609
FT006	1	2841	4937	1	5184	4473	2372	2670	5612	24531	5519	3960	1	4514	5404	10751	5760	4441	5539	5484	2718	5029	2276	6081	1	4855	3385	6378	7195	7266	7523	9575	55401	5652	15843	13722
FT007	4754	4996	3927	1	5127	5820	4875	1	16660	8363	5599	4773	7275	1	5679	3829	6015	37783	8452	8769	1	4338	131116	3818	85729	1	4574	5330	7712	3344	9325	5059	6562	121151	7109	7445
FT008	1	45632	51303	41526	81084	107913	14678	11350	26861	1	69107	72189	27824	17750	1	248409	1	332950	70241	121334	167405	1	13070	9570	73468	115818	8922	9555	1	21505	8963	176280	48845	146932	166972	174502
FT009	5049	3604	3924	1	4432	5189	5069	1	14444	3706	5472	3278	7303	1	11689	4965	3024	29848	8532	7988	1	3552	109183	4758	128447	1	5076	4263	7384	1	6434	3831	6075	83537	5817	6359
FT010	6859	1	3390	1	6072	13382	5377	455326	11226	61129	15630	11155	1	1	6025	6045	4052	7560	6024	16673	7609	41062	4799	1	1	10119	1	5512	49938	22663	8135	8474	13991	4426	7850	7435
FT011	1	1	3625	1	1	2899	4883	8315	4935	22017	7485	4263	1831	5991	4976	10570	5610	6429	6108	1	3022	4678	3284	3641	1	1	1	3882	4980	10125	16912	7529	120512	7806	8423	8956
FT012	292537	664841	621406	668519	1039226	978444	1220631	1617914	1041580	1	1287492	461580	1	947257	1466589	1796141	2435114	658799	2557436	526907	342862	656068	1	278867	2982872	1	680326	787856	1716601	1048768	1885383	1	1	1	1	1
FT013	1	42990	83645	70731	151230	123165	38228	60320	40203	1	129340	135580	50805	73139	129694	281715	111435	199341	59005	80972	92452	99612	115725	75810	86085	1	40036	1	87471	1	74487	1	1	1	109185	1
FT014	1	21208	19959	1	20914	24916	1	1	17480	55273	36857	30513	1	1	29143	38288	1	47089	27391	31615	1	35894	18425	31683	26657	20555	1	22876	20798	37238	37200	27247	26471	46787	35601	43532
FT015	21935	25236	25867	1	25292	27574	1	1	1	44285	35278	36003	1	1	41257	53660	1	51791	23316	31660	1	39858	21776	31774	29130	24918	1	25062	25040	46557	37524	54559	52272	48180	38285	40848
FT016	1	63716	59771	1	59275	74002	1	1	1	180144	104511	92357	1	1	85009	106717	1	126612	76584	96257	1	119128	55233	77462	71056	84222	1	84541	81270	113444	97843	126498	144237	122598	101392	101750
FT017	19624	29214	33388	28467	31671	29807	56534	34016	52769	63536	80314	43636	127572	53506	70121	1	1	25481	1	1	1	1	40891	23000	182313	80251	97543	26782	21124	1	17282	1	1	30964	1	20332
FT018	32654	28968	32023	28123	22753	22325	1	39572	10436	43166	30247	29170	31640	26258	29258	1	1	16593	1	1	1	1	12360	1	33130	68881	42570	42083	36662	47002	10843	21982	12790	1	1	9755
FT019	1	67609	1	1	103823	72651	1	96429	1	182572	66130	1	1	1	83893	211702	237833	116577	134803	1	110609	271086	77676	75235	1	149016	1	110855	108191	119096	113490	146507	140509	157707	78562	110837
FT020	1856	1	1	1	1	1	3118	1	1	24971	4167	1	1	1	5678	3841	6897	4373	14251	4382	8520	35589	3512	13354	4006	6221	1	2909	2887	5391	9929	3322	53175	5196	2566	3566
FT021	1	1176	1595	1	1823	1	1	1	1	5186	1	1	1	1	2260	26862	26936	41238	26374	5388	2230	7877	10077	2407	1	3154	1	8283	8043	21754	11561	11329	34174	6437	7533	2680
FT022	601	1	2601	831	4526	8397	1	1	14952	17601	1	1	2435	850	4339	7201	4608	2600	1	1	2951	1	1	1	4079	1	1	3393	7235	4133	2327	5408	11941	4890	5420	3930
FT023	1	1	1	81668	1	1	1	60075	119832	17118	1	1	35174	21964	34773	71586	1	51154	36035	31549	1	1	34476	34433	14691	1	86537	16793	1	59592	22611	53324	57459	43734	22928	41017
FT024	63321	64269	62191	52453	58744	56514	35538	26436	31826	55675	37986	41389	34363	28307	29943	1	1	1	1	1	1	1	1	1	26926	33557	1	24696	1	24802	1	25061	27499	25170	1	1
FT025	25671	1	1	1	1	15643	20381	26664	1	71110	26441	35631	1	1	26975	1	64496	5984	8870	1	4609	159365	6909	1	1	1	23676	5316	2341	4144	1	5014	1	3094	5016	5169
FT026	1	1	1	1	1	1	1	1	1	42543	1	1	1	1	6282	48040	8418	19079	18686	17512	5304	21302	4385	15368	1	4804	1	19836	2844	44255	19333	50404	60304	23563	18844	8677
FT027	1	1	1	1	1	1	1	1	1	86364	48665	42467	1	1	36166	58685	1	69379	56744	51571	1	67148	1	45224	47835	49744	1	44705	36848	61033	62797	71652	55114	73171	55247	58045
FT028	1	1	1	1	1	1	1	1	1	350480	1	1	1	1	140106	601766	283755	324963	187797	158191	119843	255459	1	166567	1	383941	1	454866	239741	351742	243462	406321	368275	296731	274701	167839
FT029	1	1	1	1	1	1	1	1	1	34583	19657	1	1	1	1	51166	1	61972	51190	48801	1	59915	28967	49814	17790	17714	1	40130	32259	53505	54394	63368	46480	64300	47035	51756
FT030	9199	2590	34997	730	1	1	1195	1625	1	17462	1	1	1	1114	3198	2884	1	3124	1	1	5778	1	2547	1	2257	3439	1147	4193	1	1	1	5410	1	1	3108	2975
FT031	7211	4434	5534	1	5267	4938	1245	1	1	2414	2995	5006	2459	893	5974	1	1	2793	1	2900	1	1	1	1	1	1	1	4408	1	1	2606	2690	5128	3908	1	2425
FT032	45977	1	1	1	40317	55433	1	1	1	464848	1	33436	1	1	160964	121457	29515	116252	1	1	26995	1	1	1	1	55259	1	73097	27348	46130	1	50035	259377	50077	38142	64715
FT033	89896	23414	19909	28899	21949	28634	49171	20062	1	171303	49700	23129	1	1	19079	21549	1	1	1	1	1	1	1	1	1	34944	30400	1	1	1	1	1	42573	40329	17538	41525
FT034	1	1	1	1	1	1	6334	3085	11555	6192	6643	1	11854	4952	5843	1	1	17589	3109	5652	1	1	25883	1	170689	4551	7387	1	3026	1	3013	1	4852	16725	1	1
FT035	1428	1	1	1236	1	2245	1	1	1	17023	3408	1	1	1	5524	7154	4566	4018	2026	1	1	1969	1	1	1	8899	1	7744	1	3397	1	3341	4563	4645	4368	1
FT036	1	1	1	1	1	1	1	1	1	909340	1	1	1	1	1	1641605	188870	869442	505797	416445	1	667429	1	278270	1	237671	1	293342	1	946252	640327	1118101	978797	797865	735458	296708
FT037	3455	1	1	3364	3922	4056	1	1429	3537	44507	1	1492	2939	1	1	2829	1	3276	1	1	4151	1	1	1	1	1	1700	1	1	1	4881	5466	20994	1	4170	1
FT038	40289	39325	65935	40194	20821	19727	10532	15478	19916	1	30749	45586	46316	16904	1	1	1	1	1	1	1	1	1	1	241841	162456	17319	1	1	1	1	1	23795	1	1	1
FT039	1	1	1	1	1	1	1	74960	1	40389	1	1	1	1	18081	19704	38054	47107	29578	17943	1	1	19693	1	1	52112	1	25375	1	32410	17223	30395	26798	28709	32596	1
FT040	4403	8764	5982	4819	7305	7053	8200	5847	8009	1	23245	11319	5335	5568	7076	1	1	1	1	1	1	1	1	1	8375	10489	7027	1	1	1	1	1	1	1	1	1
FT041	1	1	4245	4341	1	1	1	1	2711	12847	9467	7792	1549505	5250	11091	1	7248	4976	1	1	1	1	111615	1	1305540	439598	6063	1	1	1	1	1	1	103850	1	1
FT042	1	1	1	1	1	1	1	1	1	603319	1	1	1	1	1	1383790	227537	733063	341130	279189	1	551266	1	348057	1	1	1	376744	1	780941	410654	952718	823120	658317	613739	348614
FT043	1	1	1	1	1	1	1	40325	29291	36647	34405	23237	1	1	1	1	23352	31881	1	1	24010	26121	38317	1	24014	26195	1	22926	1	1	1	1	37507	1	32761	25015
FT044	2899	1	1	1	1	4462	1	1	1	19958	3124	5159	4316	1	1	6264	1	11059	1	1	1	1	1	1	1	4385	1	1	1	1	3894	5026	4766	4343	9737	6876
FT045	1	1	1	1	1	1	1	1	1	733084	1	1	1	1	1	1084715	1	575703	405980	348145	1	453249	1	418746	1	322321	1	1	1	608229	522396	731435	637396	520863	488400	438292
FT046	1	4826	1	1	1	1	1	1	1	82084	2750	6670	1925	1	6638	253855	1	20894	1	1	1	1	1	1	1	165012	1	1	1	107906	17305	55353	80656	1	11068	8112
FT047	1	1	1	1	1	1	1	1	1	475777	1	1	1	1	7545	43664	22281	20468	1	14120	15584	17614	1	1	1	10441	1	1	1	18753	1	16589	93381	12356	12268	1
FT048	3959	7096	3344	11413	9301	5487	4827	10683	91271	1	7516	2456	5509	1	1	1	1	1	1	1	1	1	1	1	1	1	24062	1	1	1	980	1	1	1	1	1
FT049	1	919	1	1	1	1	1	6621	7390	25799	1	1	1	1	7110	7210	2946	1	1	1	1	3644	2854	1	1	1	7941	1	2251	1	1	1	58951	1920	1	11488
FT050	20682	1	32649	17764	17347	24766	12972	33968	10452	1	23577	18554	28397	34264	20702	1	1	1	1	1	1	1	1	1	26084	1	1	1	1	1	1	1	1	1	1	1
FT051	1	1	1	1	1	1	1	1	1	1	1	1	1	1	1	4629	5786	7065	4114	3450	1	4675	1	1	1	6737	1	1	4842	7885	3831	5846	1	4204	6762	8232
FT052	1	1	1	109867	1	1	1	1	1	145900	1	1	1	1	1	230420	1	134407	119461	1	125844	297071	1	1	1	143249	1	1	125755	1	1	162898	153710	183132	1	119794
FT053	1	1	41579	1	43395	1	1	863473	64856	1	1	1	1	1	1	126131	1	59816	42804	148976	60251	174937	39287	1	1	1	1	1	196035	1	1	48335	1	1	1	1
FT054	26947	1	1	1	38445	34830	1	1	1	1	39723	46272	1	1	25984	47301	1	35338	1	1	1	1	1	1	1	1	1	1	1	33787	1	31136	52330	1	72777	73498
FT055	1	1	1	1	1	1	1	1	1	24796	1	1	1	1	1	38659	19320	1	8256	12344	14421	13833	1	9395	1	11712	1	1	8228	18043	8270	1	82689	1	1	1
FT056	3115	1	1	1	6082	5027	1	1	1	5189	8437	6446	7261	1	10564	1	1	5379	1	1	1	1	10035	1	69207	4000	1	1	1	1	1	1	1	6552	1	1
FT057	1	1	1	1	1	1	1	1	1	19384	1	1	1	1	1	1	1	1	11894	12316	10001	24423	11372	12757	1	1	1	10989	1	1	1	10394	18272	11078	12587	9751
FT058	85874	86199	102774	105203	143327	130752	83485	72607	91037	1	171288	1	99835	128334	1	1	1	1	1	1	1	1	1	1	1	1	1	1	1	1	1	1	1	1	1	1
FT059	1	1	1	1	1	12341	1	222217	1	32169	1	1	12354	1	1	1	1	26866	1	10495	1	19114	73156	1	39663	1	1	1	1	14399	1	1	13847	72902	1	1
FT060	1	24731	1	1	23646	1	1	24248	1	48875	24281	1	1	1	1	29039	1	1	1	1	1	24068	1	1	27125	43366	23645	1	1	1	1	1	31528	1	1	1
FT061	1	1	1	1	1	1	1	1	1	46547	1	1	1	1	1	54843	48591	43074	1	1	1	1	1	1	1	35780	1	36036	1	44480	1	47146	159189	1	42603	39085
FT062	1	1	1	1	1	1	1	1	1	92269	1	1	1	1	1	90786	1	91252	1	1	1	1	26705	1	1	1	1	1	1	30114	42655	47326	24726	79382	100495	95952
FT063	1	1	1	1	1	1	1	77209	1	62411	1	1	1	1	11165	1	1	14044	1	18812	1	21504	10619	1	1	11078	1	1	22279	1	1	1	35734	1	1	11828
FT064	1	1	1	1	1	29056	1	1	1	42261	1	1	1	1	75443	25639	1	41299	1	1	1	1	23536	1	1	1	1	25977	1	1	1	31590	49279	1	35269	38474
FT065	1	32234	1	1	1	1	1	1	1	69192	32561	1	1	1	1	80644	1	1	1	1	1	31565	30341	1	1	34726	1	1	1	61537	1	41273	40286	1	1	1
FT066	1	1	64311	1	1	1	1	44026	1	1	99229	121186	91163	86201	75787	1	1	1	1	70146	1	1	1	1	1	132700	139862	1	1	1	1	1	1	1	1	1
FT067	731120	1	758224	1	1	731285	1378934	918855	1249706	1	773803	1	1	1005249	1	1	1	1	1	970864	1	1	1	1	1	850334	1	1	1	1	1	1	1	1	1	1
FT068	1	1	1	1	1	1	1	1	1	270942	23838	34171	1	1	1	23474	15660	1	15246	1	1	15433	17894	1	1	17900	1	14870	1	1	1	1	1	1	1	1
FT069	2624	1	1	1	2633	3462	1	1	1	21975	1	1	1830	1	1	8596	1	8843	1	1	1	1	1	1	1	1	1	1	1	1	1	2474	16117	1	2767	1
FT070	1	1	6996	1	6079	17395	5873	266072	10008	8665	10611	10591	1	1	1	1	1	1	1	1	1	1	1	1	1	1	1	1	1	1	1	1	1	1	3704	1
FT071	1	1	1	1	1	1	1	1	1	85701	1	1	1	1	61058	1	1	67758	1	45356	1	1	1	1	1	1	1	1	1	1	49228	55715	53648	58543	45475	57142
FT072	1	1	1	1	1	1	1	1	1	54018	1	1	1	1	1	25835	1	32138	1	1	1	1	1	1	1	1	1	1	1	22950	21863	32717	61608	21793	24306	21581
FT073	1	1	1	1	1	1	1	1	1	46524	1	1	1	1	35884	1	1	40501	1	27176	1	1	1	1	1	1	1	23148	1	1	1	30732	32408	33632	32007	32623
FT074	1	1	1	1	1	1	1	1	1	1	1	1	1	1	1	32628	23662	1	1	15069	22888	18691	1	1	1	1	1	1	1	21378	1	23462	27986	19834	18687	1
FT075	1	1	1	1	1	1	1	20469	1	34666	26311	1	1	1	1	20258	1	1	1	1	1	1	1	1	1	25672	1	21624	1	32210	1	20492	31839	1	1	1
FT076	1	1	1	1	1	1	91296	649660	1	139298	1	1	1	1	1	114311	1	1	1	126005	111752	148501	1	1	1	252990	1	1	211279	1	1	1	1	1	1	1
FT077	1	1	1	1	1	1	1	1	1	12231	1	1	1	1	1	33061	18528	15301	22301	11447	1	1	1	1	1	1	1	1	1	1	1	1	22291	1	763464	85310
FT078	1	1	1	1	1	1	1	119668	1	33653	1	1	1	1	1	21306	1	1	1	23979	20193	23277	1	1	1	37805	1	1	38834	1	1	1	47392	1	1	1
FT079	19655	1	1	1	1	22441	1	1	1	1	1	1	18693	1	43391	1	1	28026	25460	1	1	1	20193	1	1	1	1	1	1	1	1	1	1	1	18731	35716
FT080	1	1	1	1	1	1	1	1	1	23003	1	1	1	1	22727	1	1	1	1	1	1	1	1	1	1	31006	1	37082	20503	1	1	34097	21677	14286	1	13651
FT081	1	1	1	1	1	1	1	1	1	30270	1	1	1	1	35229	1	1	1	1	1	17213	1	1	1	1	23564	1	24125	1	1	1	17177	25457	19658	1	28691

## Sheet: Samples
Sample	Experiment	Egg #	Type egg	Collection time	Inc day	Temperature	Candling	Sex	Flow
Egg01	A	1	Spides	05 min	Day 09-10	Incubator	Unfertile	-	No Flow
Egg02	A	1	Spides	05 min	Day 09-10	Incubator	Unfertile	-	No Flow
Egg03	A	1	Spides	05 min	Day 09-10	Incubator	Unfertile	-	No Flow
Egg04	A	2	Spides	15 min	Day 09-10	Incubator	Fertile	male	No Flow
Egg05	A	2	Spides	15 min	Day 09-10	Incubator	Fertile	male	No Flow
Egg06	A	2	Spides	15 min	Day 09-10	Incubator	Fertile	male	No Flow
Egg07	A	3	Spides	05 min	Day 09-10	Incubator	Fertile	female	No Flow
Egg08	A	3	Spides	05 min	Day 09-10	Incubator	Fertile	female	No Flow
Egg09	A	3	Spides	05 min	Day 09-10	Incubator	Fertile	female	No Flow
Egg10	A	4	Spides	15 min	Day 09-10	Incubator	Fertile	female	No Flow
Egg11	A	4	Spides	15 min	Day 09-10	Incubator	Fertile	female	No Flow
Egg12	A	4	Spides	15 min	Day 09-10	Incubator	Fertile	female	No Flow
Egg13	A	5	Spides	15 min	Day 09-10	Incubator	Fertile	female	No Flow
Egg14	A	5	Spides	15 min	Day 09-10	Incubator	Fertile	female	No Flow
Egg15	A	5	Spides	15 min	Day 09-10	Incubator	Fertile	female	No Flow
Egg16	A	6	Spides	05 min	Day 09-10	Incubator	Fertile	male	Flow
Egg17	A	6	Spides	05 min	Day 09-10	Incubator	Fertile	male	Flow
Egg18	A	7	Spides	05 min	Day 09-10	Incubator	Fertile	female	Flow
Egg19	A	6	Spides	05 min	Day 09-10	Incubator	Fertile	male	Flow
Egg20	A	7	Spides	05 min	Day 09-10	Incubator	Fertile	female	Flow
Egg21	A	7	Spides	05 min	Day 09-10	Incubator	Fertile	female	Flow
Egg22	A	8	Spides	05 min	Day 09-10	Incubator	Fertile	female	Flow
Egg23	A	8	Spides	05 min	Day 09-10	Incubator	Fertile	female	Flow
Egg24	A	8	Spides	05 min	Day 09-10	Incubator	Fertile	female	Flow
Egg25	A	9	Spides	05 min	Day 09-10	Incubator	Fertile	male	Flow
Egg26	A	9	Spides	05 min	Day 09-10	Incubator	Fertile	male	Flow
Egg27	A	9	Spides	05 min	Day 09-10	Incubator	Fertile	male	Flow
Egg28	A	10	Spides	05 min	Day 09-10	Incubator	Unfertile	-	Flow
Egg29	A	10	Spides	05 min	Day 09-10	Incubator	Unfertile	-	Flow
Egg30	A	10	Spides	05 min	Day 09-10	Incubator	Unfertile	-	Flow
Egg31	A	11	Spides	05 min	Day 09-10	Incubator	Unfertile	-	Flow
Egg32	A	11	Spides	05 min	Day 09-10	Incubator	Unfertile	-	Flow
Egg33	A	11	Spides	05 min	Day 09-10	Incubator	Unfertile	-	Flow
Egg34	A	12	Spides	05 min	Day 09-10	Incubator	Fertile	male	Flow
Egg35	A	12	Spides	05 min	Day 09-10	Incubator	Fertile	male	Flow
Egg36	A	12	Spides	05 min	Day 09-10	Incubator	Fertile	male	Flow

## Sheet: Variables
#	Original #	Feature	ID	Formula	Score
FT001	160	43.1@18.24	43.1@18.239994
FT002	162	43.1@18.20	43.1@18.200994
FT003	213	136.1@33.91	136.1@33.90901
FT004	163	135.1@21.92	135.1@21.924625
FT005	183	43.1@10.86	43.1@10.855418
FT006	185	45.1@14.33	45.1@14.334012
FT007	109	136.1@27.06	136.1@27.057005
FT008	91	43.1@31.62	Ether, heptyl hexyl	C13H28O	79.2
FT009	102	57.1@26.98	57.1@26.980278
FT010	72	45.1@32.71	45.1@32.7122
FT011	142	43.1@17.90	2-Dodecanol	C12H26O	70.26
FT012	15	136.1@19.92	136.1@19.919424
FT013	103	136.1@22.37	6H-Purin-6-one, 1,7-dihydro-	C5H4N4O	73.07
FT014	157	43.1@24.98	43.1@24.984991
FT015	187	57.1@24.88	Octane, 4-ethyl-	C10H22	74.56
FT016	101	136.1@23.06	Inosine	C10H12N4O5	72.93
FT017	122	193@11.30	193.0@11.298003
FT018	172	43.1@10.61	Oxalic acid, heptyl propyl ester	C12H22O4	65.91
FT019	107	96@5.72	96.0@5.723091
FT020	189	44@32.13	44.0@32.133
FT021	196	43.1@6.33	43.1@6.3283334	C8H18O	67.62
FT022	217	136.1@33.61	136.1@33.607
FT023	144	43.1@20.75	43.1@20.750366
FT024	29	45.1@7.59	Benzenemethanimine	C7H7N	69.69
FT025	126	41.1@6.80	41.1@6.7966237	C4H10O2	67.44
FT026	140	43.1@25.58	43.1@25.577896
FT027	141	43.1@23.43	Decane, 1-bromo-	C10H21Br	65.18
FT028	61	43.1@22.89	43.1@22.894981
FT029	148	43.1@23.42	43.1@23.423935
FT030	201	136.1@31.63	5,6,7,8-Tetrahydropteridine	C6H8N4	65.65
FT031	221	43.1@23.99	43.1@23.987
FT032	71	44@35.91	Hydroxylamine, O-decyl-	C10H23NO	70.52
FT033	98	68.1@21.95	68.1@21.947126
FT034	124	45.1@20.30	45.1@20.295004
FT035	219	43.1@35.58	2-Tridecen-1-ol, (E)-	C13H26O	66.59
FT036	24	133.1@22.85	Benzaldehyde, 3,4-dimethyl-	C9H10O	73.23
FT037	43	43.1@42.64	Octadecanoic acid	C18H36O2	90.51
FT038	112	43.1@9.95	43.1@9.950647
FT039	169	136.1@32.56	1,4-Piperazinedicarbonitrile	C6H8N4	65.93
FT040	215	45.1@16.60	2-Hexanol, (S)-	C6H14O	80.05
FT041	27	45.1@19.90	45.1@19.901825
FT042	30	133.1@22.85	2H-1,2,3,4-Tetrazole-2-acetic acid, 5-(3-amino-4-hydroxyphenyl)-	C9H9N5O3	69.98
FT043	198	46.1@20.61	46.1@20.610952
FT044	6	136.1@39.82	3-Hexenoic acid, 5-hydroxy-2-methyl-, [r*,R*-(E)]-	C7H12O3	73.91
FT045	37	133.1@22.86	Benzaldehyde, 2,5-dimethyl-	C9H10O	75.72
FT046	110	43.1@13.26	43.1@13.259488
FT047	70	43.1@31.28	Methyl 6,8-dodecadienyl ether	C13H24O	66.85
FT048	155	46.1@44.86	(E)-Tridec-2-enenitrile	C13H23N	72.12
FT049	179	46.1@19.27	46.1@19.270456
FT050	203	44@10.70	44.0@10.704995
FT051	222	44@35.72	44@35.717995	C20H36O4	66.4
FT052	46	45.1@5.83	45.1@5.8311863
FT053	48	43.1@17.43	Carbonic acid, nonyl vinyl ester	C12H22O3	74.97
FT054	116	54.1@21.96	54.1@21.955204
FT055	161	44@31.27	44.0@31.267456
FT056	171	46.1@22.45	46.1@22.445004
FT057	214	43.1@32.03	43.1@32.028996
FT058	42	43.1@13.77	Cyclohexanol, 1-methyl-4-(1-methylethenyl)-, acetate	C12H20O2	72.49
FT059	114	45.1@32.81	45.1@32.81171
FT060	125	43.1@18.16	43.1@18.162968
FT061	127	43.1@12.14	2-Octanol	C8H18O	73.74
FT062	152	43.1@16.64	Benzenemethanol, .alpha.,.alpha.-dimethyl-	C9H12O	70.04
FT063	165	85.1@17.43	85.1@17.425077
FT064	168	45.1@29.43	45.1@29.429	C9H20O	66.95
FT065	8	105@15.50	Acetophenone	C8H8O	87
FT066	28	43.1@5.20	43.1@5.201955	C6H14O2	74.53
FT067	31	193@12.84	193.0@12.840931
FT068	108	45.1@13.31	3-Buten-2-ol, 4-(2,6,6-trimethyl-2-cyclohexen-1-yl)-, (3E)-	C13H22O	70.77
FT069	115	45.1@42.75	45.1@42.74935
FT070	121	136.1@36.84	Dodecanoic acid, methyl ester	C13H26O2	68.56
FT071	156	136.1@30.00	136.1@30.004017
FT072	178	43.1@20.18	43.1@20.181005
FT073	195	57.1@30.00	57.1@30.004015	C4H10O2	68.18
FT074	207	136.1@31.27	136.1@31.272192
FT075	5	68.1@13.66	D-Limonene	C10H16	98.1
FT076	20	43.1@12.55	Hexanoic acid, ethyl ester	C8H16O2	79.86
FT077	55	151@9.77	151.0@9.770997
FT078	145	41.1@12.51	Cyclohexane, 1,1,2-trimethyl-	C9H18	68.81
FT079	182	43.1@27.93	Oxalic acid, allyl pentadecyl ester	C20H36O4	71.47
FT080	199	57.1@34.37	57.1@34.37
FT081	200	43.1@34.61	43.1@34.60999
