# Supplementary material for: Active sampling of volatile chemicals for non-invasive classification of chicken eggs by sex early in incubation
Source: PLoS One. 2023 May 22;18(5):e0285726. doi: 10.1371/journal.pone.0285726 (PMC10202283; doi:10.1371/journal.pone.0285726)
Supplement: S1 Data — Excel files from Experiment A, Experiment B and Experiment C, describing samples, variables and the corresponding areas from the signals obtained using Twister-GC-MS. (ZIP) [file pone.0285726.s001.zip › Data/ExperimentB.xlsx]

## Sheet: Experiment B
#	Egg01	Egg02	Egg03	Egg04	Egg05	Egg06	Egg07	Egg08	Egg09	Egg10	Egg11	Egg12	Egg13	Egg14	Egg15	Egg16	Egg17	Egg18	Egg19	Egg20	Egg21	Egg22	Egg23	Egg24	Egg25	Egg26	Egg27	Egg28	Egg29	Egg30	Egg31	Egg32	Egg33	Egg34	Egg35	Egg36	Egg37	Egg38	Egg39	Egg40	Egg41	Egg42	Egg43	Egg44	Egg45	Egg46	Egg47	Egg48	Egg49
FT001	8847	29924	1	5412	9296	1	27780	22173	14357	9310	9763	2326	3071	1622	2396	6620	7549	3379	5937	2180	1879	6051	3678	1198	1	6498	1	6388	2394	2990	4556	6251	4364	4739	6250	4218	3314	4825	2880	1794	1	9060	2486	2392	1	3913	1286	4499	1
FT002	16052	17685	1	31605	10773	1050	8015	13132	5965	12904	18523	1	72523	1	3451	32967	11375	1	41563	1	1	4546	17910	1554	1	18977	1	16572	32008	10549	11302	83470	2122	11883	69846	2787	4491	16757	3301	9543	1	13381	33013	1	1	8187	2386	22104	1
FT003	1	118056	1	173349	62267	1	1	23728	1	81904	92321	1	247678	1	1	120626	53335	1	206345	1	1	22613	81724	1	34014	106482	1	72453	158549	80818	55584	404498	39915	1	353254	1	23047	95326	20009	52625	22874	71501	152573	1	1	28300	1	148940	1
FT004	21568	12344	1	15899	5952	1	5230	15648	8789	9199	12422	1	57407	1	1	16470	6075	1	18856	1	1	1	11790	1	1	7976	1	10371	16223	10709	10348	58570	1	8918	51290	1	6022	11984	1	5526	1	7926	16137	1	1	6204	4955	13315	1
FT005	1	27081	1	42056	14136	1	11600	25539	1	23345	25417	1	1	1	1	31444	13468	1	35654	1	1	1	18589	1	1	20677	1	15977	33228	17150	15611	1	1	12114	1	1	1	17889	1	1	1	14639	36178	1	1	1	1	33308	1
FT006	1	5751	1	9152	3057	1	1997	4496	1	4866	5534	1	13297	1	1	6662	3453	1	8248	1	1	1	3990	1	1	5703	1	4224	7601	4135	3876	18931	2000	3412	19190	1933	1	4602	1	2865	1	3838	8944	1	1	2214	1	8348	1
FT007	1	104593	1	1	96982	79053	82518	1	1	113906	1	128250	1	1	1	1	1	73386	78095	1	1	72139	1	92164	191728	164373	1	1	121110	87049	1	302653	1	287775	253987	1	152652	82735	28541	40556	47357	36076	510842	312586	88730	61849	82937	198327	34680
FT008	1	1	73924	70922	50601	1	43850	880275	16284	775576	26015	23677	1	53656	1	1	1	39170	1	1	22975	1	331379	620241	123007	1	363277	343024	654930	592888	308341	89400	313899	22929	1	252635	14154	509931	332626	596702	408762	353402	54018	40566	375100	349203	21243	18496	306049
FT009	1	1	1	1	1	1	1	1	1	1	1	1	53441	1	1	57235	46722	1	115789	1	1	1	61424	1	1	40200	1	60432	80379	62928	55829	109004	1	40567	94254	39588	1	68335	1	45935	1	57282	102148	1	1	37330	1	49299	1
FT010	1	1	1534	1	4465	1	3351	12741	4031	13142	1	3458	1	1	4429	6304	5226	1	1	1	1	1	78975	71016	1	1	74468	69849	64412	65178	65620	4868	67407	8788	5041	73375	1	72417	89859	81883	103594	74256	5159	1	88041	86095	1	3745	87476
FT011	21630	25633	1	34021	12042	1	1	16824	1	18478	22828	1	67140	1	1	3845863	10641	1	22886	1	1	1	966234	769063	1	14604	1	780511	21842	1714336	12054	48496	1	3766496	52994	21287	1	1	1	639931	1	1	22987	1397777	31918	799273	1019757	2253234	1
FT012	1	1	1	32327	38369	38879	1	1	1	1	1	42636	1	1	1	1	16688	1	1	1	1	1	1	1	28790	22618	1	1	1	1	1	118352	1	31496	1	1	17467	16175	1	1	1	1	1	42777	10528	1	29213	23373	1
FT013	1	1	536018	523409	621925	815727	975920	1214417	12618	1062949	21488	36932	58034	33675	1	1	1	26828	30573	1	1	1	453586	846715	1	13445	497975	477204	908125	813639	429669	24903	442824	29406	1	352719	13945	705813	457564	833255	567153	488627	75734	54735	517977	479613	36116	30254	420156
FT014	1	1	1	1	1	1	1	144134	1	1	1	295056	1	111095	1	1	141844	341830	385190	115023	236434	138987	116998	1	208958	235183	1	1	1	1	1	328016	130220	108390	145509	1	182245	102437	108165	153839	52150	91916	748539	172408	30788	83363	70308	243916	1
FT015	2998	2449	16397	7457	8358	9218	12490	12352	1	11508	3210	1	900	492	4748	1	1	1	1	1	1	1	3720	4384	1794	1	3486	1	4463	3822	2915	1	3604	1	1	1	1	2995	2355	3941	1	1	1	1	1	1	1	1	1
FT016	1	1	57269	57823	82658	104244	122260	167643	1	172341	1	1	1	1	63308	94431	86859	1	1	1	1	1	340278	344456	1	1	302578	281742	318847	288939	290912	1	307453	65246	1	264074	30953	305300	281023	310259	280703	286212	49231	29447	322024	280911	1	33947	276950
FT017	1	84876	1	1	1	37695	1	1	1	46026	1	35870	1	1	1	1	1	24652	26396	1	1	1	1	20645	110807	124909	1	1	29333	19137	1	337110	1	70996	288211	1	137822	18708	6844	9476	11896	8953	127932	113757	21464	14703	22986	1376	7189
FT018	94531	1	33975	1	1	638151	828993	96319	1	76355	1	61900	1	1	1	42364	43880	60547	60009	137730	124009	50701	1	133540	39564	1	64782	294494	133483	41450	41151	83828	63561	210362	35074	152750	1	198091	337662	264326	1	1	1	1	1	161794	1	1	165976
FT019	1	4067	8218	6972	6169	1	9433	4837	1	7897	1	29264	1	25480	1	10116	1	1	1	1	1	8219	1	6589	35884	16522	7644	1	21440	1	1	31898	1	1	1	5370	28667	1959	3975	1	1	1	57779	63114	9582	12176	32003	11072	3104
FT020	1	1	63729	89265	90040	159593	140110	235478	1	142690	1	1	1	1	1	1	1	1	1	1	1	1	503161	513065	1	1	448300	409529	456627	419248	418382	1	442868	1	1	375787	25693	445442	418551	460359	417335	417622	1	1	471171	404124	1	29820	396548
FT021	14375	3750	1	1419	7096	1	43175	6267	1	5890	2893	4654	14788	7821	4943	2343	9843	1	2774	1	1	7872	3818	20824	1	1892	1	11336	1707	1	6116	11418	10211	4698	5148	7004	1	1	1	1	1	1	1	1	1	1	1	1	1
FT022	35027	15000	675359	662672	816630	800880	893294	1	1	977215	1	19863	96794	1	1	1	1	1	1	1	1	1	90119	286977	1	1	161822	171206	306996	286557	145214	12187	87190	1	1	121992	1	249670	92384	261853	177475	167011	45567	26089	170899	188208	1	1	110648
FT023	1	4665	12784	11724	12895	12510	3986	11756	1	12674	1	18063	1	1	1	1	1	1	1	2710	5707	1	3922	2979	20968	17016	3438	4375	3101	2277	2768	39723	2598	15496	34661	4199	20147	6728	2727	2166	3208	3517	49073	19551	4226	4981	13211	27408	3433
FT024	1	1	1	1	46001	1	61588	36127	1	36400	1	39704	49425	1	1	1	1	1	1	1	75616	1	1	114775	1	340113	56892	48461	144683	101814	42304	846895	1	409682	719532	67299	353142	134891	56063	1	45122	59682	43900	328433	66784	68076	221531	476787	1
FT025	374997	1	1	64766	83321	62962	122473	908356	1	522988	1	1	1	1	1	1	1	1	1	1	117077	1	300893	694749	1	1	397253	511870	721804	651736	315824	1	295731	1	1	305102	1	627866	386219	641069	384740	455893	1	49837	428820	501315	1	1	389480
FT026	1	1	1	1	1	1	1	30010	1	22343	1	1	1	1	1	1	1	1	1	1	39643	1	34675	59753	56727	1	43912	48972	76885	46776	35124	37604	34050	41434	24895	45880	1	58785	31084	49066	41776	41985	63658	40480	58863	50742	1	1	48794
FT027	1	1	1	1	1	1	1	8209	1	1	1	11346	1	1	10752	13777	1	1	1	14356	1	1	10217	15958	11859	7026	10590	13722	12661	8440	6186	11755	8622	13545	14412	5297	11982	9894	12022	10315	7680	5163	8530	11947	13009	6515	12577	11451	6692
FT028	92710	262576	3142370	2924212	4119876	4367413	5067784	5416974	130744	5512961	166645	93465	271176	129200	148785	140068	120862	115537	1	1	94714	1	11702433	12022156	1	1	10557469	9549377	10597043	9541579	9590187	81490	10351239	1	1	8991021	192757	10588977	9958177	10633177	9946259	9965140	79474	1	11065170	9378883	1	102145	9272522
FT029	1	1	1	28909	36188	44697	83729	531203	1	503322	1	418516	1	1	1	1	1	1	1	1	1	1	1861899	2130726	410069	426517	1772098	1713688	1860434	1658843	1633701	444528	1616347	305840	971876	1670139	681609	2120503	1764662	1944606	2145632	1950643	540149	288084	2257654	1986351	254240	807264	1976362
FT030	1	28600	1	1	1	1	19092	12289	1	1	1	1237483	1	1	1	1	1	1	1	17953	78685	1	1	125320	846088	1246116	144027	164193	306354	167652	204176	588515	164549	697096	1257155	179537	1672932	182046	199125	13664	210957	277998	732910	605526	236424	131366	1151268	946524	133204
FT031	1	41662	33791	57291	66455	84669	171573	1	24367	1	17991	1	8800	9832	16508	1	12748	1	1	1	1	1	1	1	1	1	1	1	1	1	1	1	1	1	1	1	1	1	1	1	1	1	1	1	1	1	1	1	1
FT032	1	1	1	1	1	1	1	1	1	1	1	1	1	1	1	1	1	1	1	1	1	1	1	1	1	1	1	1	1	1	1	1	1	1	1	1	30094	30235	28288	29494	1	1	27636	26269	26078	1	25646	26519	1
FT033	1	3769	1	4346	1834	1	1	2737	1	1278	3440	1	61466	1	1	2836	1	1	4387	1	1	1	1	1	1	2137	1	1	3310	1	1	85181	1	1	78892	1	1	1	1	1	1	1	3700	1	1	1	1	3560	1
FT034	1	1	2507492	2385593	3078809	3131622	3566158	3900725	1	3926949	1	1	1	1	1	1	1	1	1	1	1	1	7923315	7977520	1	1	7025634	6284878	6802513	6416302	6510335	1	7007177	1	1	5886169	117444	7008391	6586023	7144140	6701076	6587213	82854	77363	7219524	5985276	79749	103343	5945242
FT035	1	1	1	1	1	1	21412	26221	1	1	23722	1	1	1	1	1	1	1	1	1	1	1	198043	161520	1	1	139995	137601	115275	99828	106807	1	102262	1	1	112505	1	156827	152776	150564	160670	181763	1	1	192215	191385	1	1	164956
FT036	1	18941	1	1	1	1	1	9534	1	8905	1	9384	1	1	1	1	1	1	1	1	1	1	1	1	44471	17745	9984	1	1	1	1	45522	1	45568	1	1	1	1	1	1	1	1	1	1	1	1	1	1	1
FT037	1	1	5550084	5436122	1	4311786	5265271	1	1	4038094	1	1	1	1	1271869	1558649	1	1	1178373	1	1	1411465	1	1	1	1	1	1	1	1	1	1	1	1	3832393	1	2078236	352637	243026	160297	140399	166326	671057	1042187	1	1	645236	1839043	1
FT038	1	1	1	1	1	1	1	6081	1	1	1	46210	1	4116	10783	7667	1	5367	1	1	1	2652	21012	3152	10642	10570	3148	2501	3627	2384	5093	15782	8974	11074	24342	7333	21502	2601	3240	1	13551	4758	37401	27171	11288	6094	11003	19574	1
FT039	30597	41269	51090	1	1	33792	1	1	23973	159381	21468	87740	15540	300225	170927	160389	33782	273000	1	21269	1	1	14183	1	1	1	1	1	1	1	1	311001	1	17157	132146	1	79127	1	1	1	1	22004	87384	151633	37720	1	93382	1	26516
FT040	1	1	1	1	1	1	1	1	1	1	1	1	1	1	1	1	1	1	1	1	1	1	1	1	1	1	1	1	1	1	1	39239	1	1	33431	1	1	1	1	1	1	1	16893	1	1	1	1	21584	1
FT041	1	16980	1	3946	1613	2711	3474	49046	1	49671	1	6493	1	1	1	1	1	6657	1	1	1	1	63479	12535	3463	19398	3984	39277	40862	40759	4544	9555	5705	17512	34084	3962	1	1	1	132659	1	1	121375	1	1	126125	1	1	1
FT042	1	1	1	1	103904	195305	192626	1	1	229723	1	1	1	1	1	1	1	1	1	1	1	1	106966	222268	1	1	116255	1	35319	1	103989	1	103268	55215	1	87718	1	1	110463	205892	139057	121403	1	1	26382	1	230209	420047	125019
FT043	1	51639	1	1	1	1	1	1	110849	70610	56827	54508	1	1	1	1	1	1	1	1	1	1	1	53680	3240340	215564	133440	903048	1	243154	1	3915785	129301	9771122	8764619	253166	8514441	1	1	1	1	1	1	1	1	1	1	1	1
FT044	1	1	5376371	5166640	5443073	5474683	5948449	5959632	1	6023178	1	1	1004900	1	1	1	1	1	1	1	1	1	1889287	1870881	1	1	1667343	1033445	2134769	1549009	1488641	1	1706245	1	1	940674	216293	1286014	1440350	1706783	1138447	1066228	1	1	1193474	748043	1	99389	661026
FT045	1	1	1	1	1	1	1	295852	1	335537	1	299674	1	235041	285349	423279	400624	303315	268386	255927	315272	238948	254571	221938	100085	349766	163378	249845	328303	241748	283099	271132	229582	211435	257312	288587	1	1	1	1	1	1	1	1	1	1	1	1	1
FT046	1	1	1	1	1	1	1	26367	1	19518	1	1	1	1	1	1	1	1	1	1	1	1	145616	104019	1	1	102269	103514	93724	79851	98363	1	94621	11116	1	105341	1	105980	143039	108275	147573	82875	1	1	127196	120172	1	1	124161
FT047	1	8868	1	1	1	1	2156	4612	1	3497	1	45994	1	1	1	1	1	1	1	1	1	1	14424	70189	49308	1693	24848	6785	1881	5314	29781	62167	40430	100975	3608	25680	11198	52637	6228	21480	5710	31622	104723	7714	46739	19961	64170	4175	5605
FT048	1	1	1	1	1	1	1	1	1	1	1	1	1	1	29229	28987	1	1	1	1	1	1	1	1	1	1	1	1	1	1	24724	35742	26217	1	34646	1	1	19158	1	1	1	1	20469	18162	1	17414	1	34517	1
FT049	1	1	1	1	1	1	1	15076	1	13463	1	1	1	1	1	45659	12568	1	1	1	1	1	83558	71747	1	1	52814	66924	52986	71005	48841	1	50045	73470	1	57575	6915	51317	72404	62873	74255	41402	1	15400	64641	73285	16500	18960	63985
FT050	1	1	1	1	1	1	1	1	1	1	1	1	1	1	1	1	1	1	1	1	1	1	1	1	1	1	1	1	1	1	1	1	1	1	1	1	38728	1	1	1	1	1	54178	49864	33516	1	36947	50660	1
FT051	1	1	1	1	1412440	1402447	1541965	1	1	1560729	90510	1	428224	1	1	1	1	1	1	1	1	1	1	1	1	1	1	244289	1	1	1	1	1	1	1	1	1	10462	1	1	1	1	36062	20567	1	1	9449	9495	157348
FT052	1	1	1	1	1	1	1	1	1	1	1	1	1	1	1	1	1	1	1	1	1	1	1	1	1	1	1	1	1	1	1	1	1	1	1	1	131105	1	51944	1	9586	5231	35334	66852	7666	3731	39780	96469	4151
FT053	1	36711	1	1	1	1	1	1	1	1	1	192248	1	1	1	1	1	1	1	1	1	1	31304	1	105910	45067	1	1	20203	1	1	144749	1	122846	69613	1	57967	1	1	75354	1	1	419728	387522	47790	1	1	54033	1
FT054	1	1	1	1	1	96753	70534	135430	1	81169	1	1	1	1	1	1	1	1	1	1	1	1	301764	298611	1	1	260831	241383	266839	242085	241324	1	255752	1	1	216731	42272	258646	241402	266218	242125	246908	1	1	275087	234387	1	1	228881
FT055	1	1	1	1	1	1	1	1	1	1	1	1	1	1	1	36367	39518	1	30414	1	1	1	33802	1	1	1	1	44325	29625	56083	37539	1	28696	1	1	1	1	24467	1	1	1	32227	59392	1	1	32127	1	1	1
FT056	1	1	1	1	1	1	1	70086	1	1	1	1	1	1	1	1	1	1	1	45893	53338	1	1	1	1	1	1	1	1	1	1	1	1	1	51967	1	31184	1	1	1	1	1	36384	1	1	1	1	58460	1
FT057	1	4334	1	1	1	1	1	1	1	1	1	1	1	5902	10606	7322	1	7947	9719	1	1	6337	1	1	1	9539	1	1	1	1	1	11011	1	1	8873	1	1	1	1	1	1	1	1	6376	1	1	8808	10041	1
FT058	1	1	1	1	1	1	1	1	1	1	1	1	1	1	1	1	1	1	1	1	1	1	1	1	1	1	1	1	1	1	1	1	1	1	1	1	2667	3651	14215	6331	1	1	3962	2974	1	3338	6988	5472	1
FT059	1	171801	131256	72842	116182	81259	82685	184427	1	124292	70861	288503	1	109922	68330	1	96938	1	1	1	204113	106901	79267	58496	218533	190555	1	1	118977	1	1	740139	1	289195	440833	59827	215870	284077	1	1	1	1	641274	290036	1	1	253027	318003	1
FT060	1	1	1	1	1	1	1	1	1	1	1	1	1	1	1	16863	14700	16499	1	1	1	1	1	1	1	1	1	1	1	1	18190	33097	18716	15247	29116	17148	1	1	1	1	1	1	1	1	1	1	1	1	1
FT061	1	1	1	1	1	1	1	1	1	1	1	1	1	1	19238	20856	1	1	1	1	1	1	1	1	1	1	1	1	1	1	1	1	1	1	1	1	6539	14126	9034	14675	11719	9611	16135	13455	13917	12180	10166	14724	9626
FT062	1	1	1	1	1	1	1	1	1	1	1	1	1	1	1	1	1	1	1	1	1	37981	1	1	1	1	1	1	1	1	1	65710	1	1	1	1	8846	7236	11413	7723	1	1	1	16605	1	1	7207	9092	7169
FT063	24037	802	2140	450	9514	11007	15046	1	9387	1	367	1	9712	1	1	1	1	1	1	1	1	1	1	1	1	1	1	1	1	1	1	1	1	1	1	1	1	1	1	1	1	1	1	1	1	1	1	1	1
FT064	1	1	1	1	1	1	135737	907745	1	532242	1	1	1	1	1	1	1	1	1	1	142914	1	324396	1	1	1	381618	546490	1	669691	351109	1	311062	1	1	292825	1	645631	416225	675473	363517	477358	1	1	416500	461998	1	1	417156
FT065	1	1	1	1	1	1	1	1	1	1	1	120477	1	1	1	1	11368	1	1	1	1	1	51481	29850	55359	38770	31401	9482	38275	35079	1	212651	22564	198322	46756	21909	42594	39107	21535	1	1	12433	319768	295179	40969	38231	95892	46214	22453
FT066	1	1	1	1	1	1	1	1	1	1	1	1	1	1	1	1	1	1	1	1	1	1	1	1	1	1	1	1	1	1	1	1	1	1	1	1	1	1	1	1	1	1	59469	56972	1	1	46330	60608	1
FT067	1	1	1	1	1	1	1	1	1	1	1	1	1	1	1	1	1	1	1	1	1	1	1	1	1	1	1	1	1	1	1	1	1	1	1	1	1	1	1	1	1	1	1	1	1	1	1	1	1
FT068	1	1	4211010	4063833	4478627	4483819	4988562	5214980	1	5268415	1	1	673772	1	1	1	1	1	1	1	1	1	2384528	2359689	1	1	2137781	1471276	2635943	2022419	1913811	1	2154081	1	1	1311393	200139	1734156	1900686	2181701	1579454	1496882	1	1	1633627	1130223	1	1	1019961
FT069	1	218076	1	1	1	110551	153284	142106	1	1	1	372620	1	1	1	1	1	1	1	1	1	1	1	261120	767138	246618	197325	100154	343584	251339	101501	847924	1	835925	591024	165424	353108	249686	1	114634	137729	106551	1443307	882356	250253	180052	258291	426638	1
FT070	1	1	1	1	1	1	1	1	1	1	1	1	1	1	1	536397	396683	1	615501	1	1	1	1	1	1	1	1	1	556929	1	422538	933102	1	1	841302	1	1	1	1	1	1	1	667980	1	1	1	1	1	1
FT071	1	1	1	1	1	1	1	1	1	1	1	511423	1	1	1	1	1	1	1	1	1	1	1	176167	313546	645971	1	1	1	179954	343634	955314	1	216164	1786142	135695	963789	173439	114623	30614	132897	149885	390386	142243	106869	100555	390287	1399369	33875
FT072	106787	1	976510	1	808869	783318	1006074	1	1	1	1	1	404204	1	1	1	1	1	1	128777	127881	1	1	130915	1	1	1	295012	127108	1	1	1	1	211949	1	153404	152151	182530	312509	260609	1	1	1	1	1	161788	1	1	166307
FT073	1	1	1	1	1	1	1	85250	1	122380	1	74198	1	1	1	128185	92209	579428	70443	308476	1	79655	1	184481	1	1	74919	147175	1	113695	108962	1	103154	68528	217313	374951	1	1	524698	1	1	1	1	1	1	1	1	1	1
FT074	1	1	1	1	1	1	1	1	1	1	1	1	1	1	1	63375	53203	1	50941	1	1	1	1	1	1	1	1	51352	69275	58434	50151	60124	1	1	55335	1	1	1	1	1	1	1	68460	1	1	1	1	1	1
FT075	1	1	1	1	1	1	1	1	1	1	1	1	1	1	1	1	1	1	1	1	1	1	54824	15144	1	1	1	1	1	1	1	1	1	1	10341	1	39220	1	1	5101	1	5996	1	4711	4629	1	1	1	1
FT076	1	1	1	1	1	1	1	1	1	1	1	1	1	1	1	1	1	1	1	137314	1	1	95783	454771	1	1	1	164555	91452	1	1	1	1	1	1	109973	1	1	1	251791	1	1	1	1	1	1	1	1	1
FT077	1	1	1	1	1	1	1	1	1	1	1	120115	1	1	1	1	1	1	1	1	1	1	51481	29850	56964	38770	31401	9482	38275	35079	1	199380	22564	194962	46756	21909	42228	39107	21535	1	1	12433	321820	295179	40969	38231	94034	46214	22453
FT078	1	1	1	1	1	1	1	1	1	1	1	1	1	1	1	1	1	1	1	1	1	1	1	1	1	1	1	1	1	1	1	1	1	1	1	1	36800	49068	48807	54337	51226	45912	35840	32715	55688	44758	31794	39167	46448
FT079	1	1	1	28735	36837	45017	88524	1	1	1	1	1	30483	1	1	1	1	1	1	1	1	33531	1	1	1	1	1	1	1	1	1	1	1	1	24063	1	33252	16722	1	1	17274	1	22968	17266	1	1	1	22851	1
FT080	1	1	1	1	1	1	1	1	1	1	1	1	1	1	1	1	1	1	1	1	1	1	1	1	1	1	1	1	1	1	1	1	1	1	1	1	1	35086	41774	42232	46846	35981	1	13137	38923	45153	10478	17599	41286
FT081	96493	81674	1	1	1	1	1	102659	1	1	1	499555	1	133389	1	141976	171472	231157	192556	177910	103644	129607	81495	321441	369590	171114	222334	227853	378498	86609	1	117734	182290	825895	153496	115093	1	1	1	1	1	1	901109	949189	1	1	1	1	1
FT082	1	16083	418214	1	228163	249134	332340	1	1	1	1	1	71203	1	1	1	17649	1	1	1	1	1	134102	1	1	1	1	1	1	1	1	1	127978	1	1	1	1	1	133485	1	1	1	1	1	1	1	1	1	164455
FT083	1482	1347	1	2796	1	1	1	1	1	3493	4757	1	2611	1	1	1	1	1	1	1	1	1	1	1	1	1	1	1	1	1	1	3154	1	1	6381	1	1	1	1	1	1	1	1	1	1	1	1	1	1
FT084	1	1	3604	1	2335	1	4883	1	2610	5627	6570	9239	1	1	1	1	8552	1	1	6353	6446	1	1	1	8005	1	1	1	1	1	1	1	1	9809	1	1	7526	1	1	1	1	1	9004	1	1	1	1	1	1
FT085	1	1	1	1	1	1	1	1	1	1	1	1	1	1	1	1	1	1	1	1	1	1	1	1	1	1	1	1	1	1	1	1	1	1	1	1	12999	1	47580	1	1	1	1	1	1	1	14034	13789	1
FT086	1	1	1	1	1	1	1	1	1	1	1	1	1	1	1	1	1	35938	1	1	95298	1	1	51413	91688	101236	1	1	35320	31279	1	1	33781	34715	41556	31341	36317	33018	33612	1	1	30276	1	1	1	54666	1	1	36692
FT087	1	21023	1	1	1	1	1	1	18702	1	1	1	1	1	1	1	1	1	1	1	1	1	1	1	1	1	1	1	18932	1	1	1	1	27998	1	1	14485	1	16655	1	1	16265	1	1	23844	26990	1	16040	1
FT088	1	1	2478152	2383937	2626395	2638463	2934573	3054236	1	3089891	1	1	393889	1	1	1	1	1	1	1	313744	1	1382564	1346313	1	1	1220306	824622	1534199	1161997	1096867	1	1244024	1	1	744747	1	999631	1103122	1262668	894396	848806	1	1	929954	629713	1	1	565069
FT089	1	1	1140084	1100659	1226363	1226041	1367633	1432493	1	1434394	1	1	1	1	1	1	1	1	1	1	321541	1	716679	757021	1	313514	681986	506527	859857	659050	1	1	670839	1	1	445255	1	576286	613180	707108	1	520884	1	1	563235	431612	1	1	383462
FT090	122326	1	777271	1	1	825982	1081049	1	1	1	1	1	269058	1	1	1	1	1	1	149239	151698	1	1	147874	1	1	1	327728	149174	1	1	1	1	240663	1	173676	163028	211784	362291	301005	1	1	1	1	1	156861	1	1	188422
FT091	1	1	1	1	1	1	1	11289	1	1	1	1	1	1	1	13745	11339	1	1	1	1	1	1	1	1	11260	1	1	1	1	1	11363	1	12189	18820	1	1	1	1	1	1	1	14600	1	1	1	1	1	1
FT092	28978	1	1	1	139833	1114604	1	1	1	216773	1	1	78859	1	1	1	1	1	1	1	1	1	1	16084	1	1	14700	1	16732	1	1	1	17169	1	14390	1	1	1	1	17662	1	17785	1	1	15643	1	1	16963	13153
FT093	756818	4073	200631	182657	217669	185177	219114	611610	304055	449229	298777	762900	243110	749718	738387	1	736000	1	1	1	727216	675719	643773	739194	1	725461	2407	771508	773330	765209	704360	1	1	1	1	1	1	1	1	1	1	1	1	1	1	1	1	1	1
FT094	1	1	1	1	1	1	1	1	1	1	1	1	1	1	1	1	1	1	1	1	1	1	1	1	95073	1	1	1	1	1	1	1	1	144520	48654	1	206889	1	1	1	1	1	1	1	1	1	1	1	1
FT095	1	1	1	1	1	1	1	1	1	1	1	1	1	1	1	1	1	1	1	1	1	1	23893	26603	1	1	21274	1	24977	1	1	1	1	1	1	1	1	23642	15320	28724	26093	33796	5769	13601	26144	20053	2538	6367	18194
[truncated: 59 more columns]

## Sheet: Samples
Sample	Experiment	Egg #	Type egg	Collection time	Inc day	Temperature	Candling	Sex	Flow
Egg01	B	1	Spides	02 min	Day 08	Incubator	Fertile	female	Flow
Egg02	B	1	Spides	02 min	Day 08	Incubator	Fertile	female	Flow
Egg03	B	1	Spides	02 min	Day 08	Incubator	Fertile	female	Flow
Egg04	B	2	Spides	02 min	Day 08	Incubator	Fertile	female	Flow
Egg05	B	2	Spides	02 min	Day 08	Incubator	Fertile	female	Flow
Egg06	B	2	Spides	02 min	Day 08	Incubator	Fertile	female	Flow
Egg07	B	3	Spides	05 min	Day 08	Incubator	Fertile	female	Flow
Egg08	B	3	Spides	05 min	Day 08	Incubator	Fertile	female	Flow
Egg09	B	3	Spides	05 min	Day 08	Incubator	Fertile	female	Flow
Egg10	B	4	Spides	05 min	Day 08	Incubator	Fertile	female	Flow
Egg11	B	4	Spides	05 min	Day 08	Incubator	Fertile	female	Flow
Egg12	B	4	Spides	05 min	Day 08	Incubator	Fertile	female	Flow
Egg13	B	5	Spides	10 min	Day 08	Incubator	Fertile	male	Flow
Egg14	B	5	Spides	10 min	Day 08	Incubator	Fertile	male	Flow
Egg15	B	5	Spides	10 min	Day 08	Incubator	Fertile	male	Flow
Egg16	B	6	Spides	10 min	Day 08	Incubator	Fertile	male	Flow
Egg17	B	6	Spides	10 min	Day 08	Incubator	Fertile	male	Flow
Egg18	B	6	Spides	10 min	Day 08	Incubator	Fertile	male	Flow
Egg19	B	1	Fresh	02 min	Day 08	Incubator	Fertile	female	Flow
Egg20	B	1	Fresh	02 min	Day 08	Incubator	Fertile	female	Flow
Egg21	B	1	Fresh	02 min	Day 08	Incubator	Fertile	female	Flow
Egg22	B	2	Fresh	02 min	Day 08	Incubator	Fertile	female	Flow
Egg23	B	2	Fresh	02 min	Day 08	Incubator	Fertile	female	Flow
Egg24	B	2	Fresh	02 min	Day 08	Incubator	Fertile	female	Flow
Egg25	B	3	Fresh	05 min	Day 08	Incubator	Fertile	male	Flow
Egg26	B	3	Fresh	05 min	Day 08	Incubator	Fertile	male	Flow
Egg27	B	3	Fresh	05 min	Day 08	Incubator	Fertile	male	Flow
Egg28	B	4	Fresh	05 min	Day 08	Incubator	Fertile	female	Flow
Egg29	B	4	Fresh	05 min	Day 08	Incubator	Fertile	female	Flow
Egg30	B	4	Fresh	05 min	Day 08	Incubator	Fertile	female	Flow
Egg31	B	5	Fresh	10 min	Day 08	Incubator	Fertile	male	Flow
Egg32	B	5	Fresh	10 min	Day 08	Incubator	Fertile	male	Flow
Egg33	B	5	Fresh	10 min	Day 08	Incubator	Fertile	male	Flow
Egg34	B	6	Fresh	10 min	Day 08	Incubator	Fertile	male	Flow
Egg35	B	6	Fresh	10 min	Day 08	Incubator	Fertile	male	Flow
Egg36	B	6	Fresh	10 min	Day 08	Incubator	Fertile	male	Flow
Egg37	B	7	Spides	02 min	Day 09	Incubator	Unfertile	-	Flow
Egg38	B	7	Spides	02 min	Day 09	Incubator	Unfertile	-	Flow
Egg39	B	7	Spides	02 min	Day 09	Incubator	Unfertile	-	Flow
Egg40	B	8	Spides	02 min	Day 09	Incubator	Fertile	female	Flow
Egg41	B	8	Spides	02 min	Day 09	Incubator	Fertile	female	Flow
Egg42	B	8	Spides	02 min	Day 09	Incubator	Fertile	female	Flow
Egg43	B	9	Spides	05 min	Day 09	Incubator	Fertile	male	Flow
Egg44	B	9	Spides	05 min	Day 09	Incubator	Fertile	male	Flow
Egg45	B	9	Spides	05 min	Day 09	Incubator	Fertile	male	Flow
Egg46	B	10	Spides	05 min	Day 09	Incubator	Fertile	male	Flow
Egg47	B	10	Spides	05 min	Day 09	Incubator	Fertile	male	Flow
Egg48	B	10	Spides	05 min	Day 09	Incubator	Fertile	male	Flow
Egg49	B	11	Spides	10 min	Day 09	Incubator	Fertile	male	Flow
Egg50	B	11	Spides	10 min	Day 09	Incubator	Fertile	male	Flow
Egg51	B	11	Spides	10 min	Day 09	Incubator	Fertile	male	Flow
Egg52	B	12	Spides	10 min	Day 09	Incubator	Fertile	female	Flow
Egg53	B	12	Spides	10 min	Day 09	Incubator	Fertile	female	Flow
Egg54	B	12	Spides	10 min	Day 09	Incubator	Fertile	female	Flow
Egg55	B	7	Fresh	02 min	Day 09	Incubator	Fertile	female	Flow
Egg56	B	7	Fresh	02 min	Day 09	Incubator	Fertile	female	Flow
Egg57	B	7	Fresh	02 min	Day 09	Incubator	Fertile	female	Flow
Egg58	B	8	Fresh	02 min	Day 09	Incubator	Fertile	male	Flow
Egg59	B	8	Fresh	02 min	Day 09	Incubator	Fertile	male	Flow
Egg60	B	8	Fresh	02 min	Day 09	Incubator	Fertile	male	Flow
Egg61	B	9	Fresh	05 min	Day 09	Incubator	Fertile	female	Flow
Egg62	B	9	Fresh	05 min	Day 09	Incubator	Fertile	female	Flow
Egg63	B	9	Fresh	05 min	Day 09	Incubator	Fertile	female	Flow
Egg64	B	10	Fresh	05 min	Day 09	Incubator	Fertile	female	Flow
Egg65	B	10	Fresh	05 min	Day 09	Incubator	Fertile	female	Flow
Egg66	B	10	Fresh	05 min	Day 09	Incubator	Fertile	female	Flow
Egg67	B	11	Fresh	10 min	Day 09	Incubator	Fertile	male	Flow
Egg68	B	11	Fresh	10 min	Day 09	Incubator	Fertile	male	Flow
Egg69	B	11	Fresh	10 min	Day 09	Incubator	Fertile	male	Flow
Egg70	B	12	Fresh	10 min	Day 09	Incubator	Fertile	male	Flow
Egg71	B	12	Fresh	10 min	Day 09	Incubator	Fertile	male	Flow
Egg72	B	12	Fresh	10 min	Day 09	Incubator	Fertile	male	Flow
Egg73	B	13	Spides	02 min	Day 10	Incubator	Unfertile	-	Flow
Egg74	B	13	Spides	02 min	Day 10	Incubator	Unfertile	-	Flow
Egg75	B	13	Spides	02 min	Day 10	Incubator	Unfertile	-	Flow
Egg76	B	14	Spides	02 min	Day 10	Incubator	Fertile	male	Flow
Egg77	B	14	Spides	02 min	Day 10	Incubator	Fertile	male	Flow
Egg78	B	14	Spides	02 min	Day 10	Incubator	Fertile	male	Flow
Egg79	B	15	Spides	05 min	Day 10	Incubator	Unfertile	-	Flow
Egg80	B	15	Spides	05 min	Day 10	Incubator	Unfertile	-	Flow
Egg81	B	15	Spides	05 min	Day 10	Incubator	Unfertile	-	Flow
Egg82	B	16	Spides	05 min	Day 10	Incubator	Fertile	male	Flow
Egg83	B	16	Spides	05 min	Day 10	Incubator	Fertile	male	Flow
Egg84	B	16	Spides	05 min	Day 10	Incubator	Fertile	male	Flow
Egg85	B	17	Spides	10 min	Day 10	Incubator	Fertile	female	Flow
Egg86	B	17	Spides	10 min	Day 10	Incubator	Fertile	female	Flow
Egg87	B	17	Spides	10 min	Day 10	Incubator	Fertile	female	Flow
Egg88	B	18	Spides	10 min	Day 10	Incubator	Fertile	male	Flow
Egg89	B	18	Spides	10 min	Day 10	Incubator	Fertile	male	Flow
Egg90	B	18	Spides	10 min	Day 10	Incubator	Fertile	male	Flow
Egg91	B	13	Fresh	02 min	Day 10	Incubator	Fertile	male	Flow
Egg92	B	13	Fresh	02 min	Day 10	Incubator	Fertile	male	Flow
Egg93	B	13	Fresh	02 min	Day 10	Incubator	Fertile	male	Flow
Egg94	B	14	Fresh	02 min	Day 10	Incubator	Fertile	male	Flow
Egg95	B	14	Fresh	02 min	Day 10	Incubator	Fertile	male	Flow
Egg96	B	14	Fresh	02 min	Day 10	Incubator	Fertile	male	Flow
Egg97	B	15	Fresh	05 min	Day 10	Incubator	Fertile	male	Flow
Egg98	B	15	Fresh	05 min	Day 10	Incubator	Fertile	male	Flow
Egg99	B	15	Fresh	05 min	Day 10	Incubator	Fertile	male	Flow
Egg100	B	16	Fresh	05 min	Day 10	Incubator	Unfertile	-	Flow
Egg101	B	16	Fresh	05 min	Day 10	Incubator	Unfertile	-	Flow
Egg102	B	16	Fresh	05 min	Day 10	Incubator	Unfertile	-	Flow
Egg103	B	17	Fresh	10 min	Day 10	Incubator	Fertile	female	Flow
Egg104	B	17	Fresh	10 min	Day 10	Incubator	Fertile	female	Flow
Egg105	B	17	Fresh	10 min	Day 10	Incubator	Fertile	female	Flow
Egg106	B	18	Fresh	10 min	Day 10	Incubator	Fertile	female	Flow
Egg107	B	18	Fresh	10 min	Day 10	Incubator	Fertile	female	Flow
Egg108	B	18	Fresh	10 min	Day 10	Incubator	Fertile	female	Flow

## Sheet: Variables
#	Original #	Features	ID	Formula	Score
FT001	176	83.1@44.96	83.1@44.96405
FT002	137	136.1@44.16	Oxalic acid, 2-isopropylphenyl pentadecyl ester	C26H42O4	67.37
FT003	59	147.1@45.51	147.1@45.508945
FT004	134	43.1@44.16	2-Ethylhexyl salicylate	C15H22O3	65.06
FT005	94	44@42.83	Tridecanoic acid, 12-methyl-, methyl ester	C15H30O2	79.09
FT006	204	46.1@42.93	46.1@42.93302
FT007	69	44.1@4.84	[1,4,7]Trioxonane	C6H12O3	70.9
FT008	47	45.1@4.03	45.1@4.026003
FT009	147	45.1@35.77	45.1@35.773434
FT010	146	45.1@19.13	7-Oxabicyclo[4.1.0]heptane, 1-methyl-4-(1-methylethenyl)-	C10H16O	80.47
FT011	6	136.1@39.82	3-Hexenoic acid, 5-hydroxy-2-methyl-, [r*,R*-(E)]-	C7H12O3	73.91
FT012	62	45.1@6.24	45.1@6.2409277
FT013	35	43.1@4.05	Isobutyl acetate	C6H12O2	78.19
FT014	56	43.1@4.76	Ethyl 3-methylbutan-2-yl carbonate	C8H16O3	73.32
FT015	85	45.1@6.66	45.1@6.6628175
FT016	87	45.1@13.47	45.1@13.473023
FT017	90	45.1@4.94	45.1@4.9410033
FT018	50	45.1@2.73	2,3-Butanediol, [S-(R*,R*)]-	C4H10O2	74.79
FT019	177	42.1@2.94	42.1@2.9364216	C7H16O	73.76
FT020	68	45.1@13.48	Benzene, 1-methyl-3-(1-methylethyl)-	C10H14	73.65
FT021	133	44@43.64	44@43.636402	C8H18O	72.47
FT022	41	45.1@4.35	2,3-Butanediol, dinitrate	C4H8N2O6	68.58
FT023	180	43.1@6.37	43.1@6.369638
FT024	2	45.1@4.74	Acetoin	C4H8O2	77.87
FT025	22	96@5.80	96.0@5.799642
FT026	82	45.1@10.52	2(5H)-Thiazolone, 4-(benzoyloxy)-	C10H7NO3S	72.04
FT027	212	45.1@14.77	45.1@14.774589
FT028	5	68.1@13.66	D-Limonene	C10H16	98.1
FT029	16	43.1@13.19	Acetic acid, hexyl ester	C8H16O2	65.31
FT030	23	74.1@9.13	Hexanoic acid, methyl ester	C7H14O2	75.18
FT031	123	45.1@13.21	45.1@13.213007
FT032	150	43.1@7.98	2-Octanol, (R)-	C8H18O	75.23
FT033	130	45.1@42.84	Benzoic acid, 2-ethylhexyl ester	C15H22O2	65.9
FT034	9	133.8@12.75	Bicyclo[3.1.0]hex-2-ene, 4-methyl-1-(1-methylethyl)-	C10H16	73.61
FT035	119	136.1@21.81	136.1@21.811335
FT036	136	43.1@6.31	43.1@6.3080454
FT037	11	133.1@3.88	Benzeneethanol, .alpha.-methyl-	C9H12O	71.96
FT038	63	43.1@14.37	43.1@14.370515
FT039	96	45.1@3.62	Isopropyl Alcohol	C3H8O	81.08
FT040	135	43.1@30.44	43.1@30.437399
FT041	139	43.1@6.23	43.1@6.2270555
FT042	3	45.1@4.57	Propanoic acid, 2-hydroxy-, ethyl ester	C5H10O3	74.75
FT043	7	45.1@14.09	Benzyl alcohol	C7H8O	93.43
FT044	10	91.1@6.79	o-Xylene	C8H10	91.53
FT045	66	45.1@22.49	Decanal	C10H20O	71.59
FT046	131	45.1@18.87	Cyclohexanol, 2-methyl-3-(1-methylethenyl)-, acetate, (1.alpha.,2.alpha.,3.alpha.)-	C12H20O2	74.26
FT047	149	45.1@6.22	45.1@6.2180233
FT048	83	45.1@26.05	45.1@26.048138
FT049	159	43.1@18.84	43.1@18.844473
FT050	174	45.1@7.51	45.1@7.512869
FT051	26	45.1@6.49	45.1@6.492043
FT052	67	45.1@11.21	45.1@11.21474
FT053	79	43.1@6.04	Propanoic acid, 2-methyl-, 1-methylethyl ester	C7H14O2	71.36
FT054	97	45.1@13.45	45.1@13.452363
FT055	164	45.1@29.18	45.1@29.183428
FT056	54	45.1@21.93	4,4'-Bitriazolyl	C4H4N6	73.63
FT057	181	43.1@13.55	43.1@13.548238
FT058	206	43.1@6.63	Piperidine, 1-methyl-	C6H13N	67.92
FT059	34	45.1@4.79	15-Crown-5	C10H20O5	69.66
FT060	194	43.1@25.28	43.1@25.283405
FT061	205	45.1@14.78	45.1@14.779984
FT062	218	45.1@2.89	Dimethyl ether	C2H6O	84.56
FT063	143	45.1@17.56	2-Octanol, (R)-	C8H18O	76.55
FT064	46	45.1@5.83	45.1@5.8311863
FT065	93	43.1@7.31	2-Pentanol	C5H12O	72.84
FT066	100	45.1@9.24	45.1@9.242374
FT067	179	46.1@19.27	46.1@19.270456
FT068	12	104.1@7.60	Benzeneethanol, .alpha.,.beta.-dimethyl-	C10H14O	84.13
FT069	28	43.1@5.20	43.1@5.201955	C6H14O2	74.53
FT070	45	57.1@31.49	Tetradecane	C14H30	86.5
FT071	20	43.1@12.55	Hexanoic acid, ethyl ester	C8H16O2	79.86
FT072	40	45.1@2.70	45.1@2.7048516	C5H10O	71.75
FT073	64	193@10.82	193.0@10.815808
FT074	120	43.1@30.18	Pentane, 1-bromo-3,4-dimethyl-	C7H15Br	66.05
FT075	186	45.1@14.28	45.1@14.279006
FT076	58	43.1@16.87	43.1@16.874647
FT077	92	43.1@7.30	Formic acid, 3-methylbut-2-yl ester	C6H12O2	77.76
FT078	151	93.1@11.07	Cyclohexene, 4-methylene-1-(1-methylethyl)-	C10H16	72.58
FT079	153	45.1@13.06	45.1@13.057006
FT080	4	43.1@19.08	43.1@19.075317
FT081	44	43.1@3.03	2-Hydrazinoethanol
FT082	80	45.1@4.44	L-Lactic acid	C3H6O3	85.65
FT083	99	147.1@41.80	147.1@41.79633
FT084	111	45.1@13.56	45.1@13.558816
FT085	65	43.1@26.73	43.1@26.725285
FT086	77	43.1@20.60	43.1@20.60197
FT087	158	45.1@25.57	45.1@25.574135
FT088	14	104.1@7.62	Ethylbenzene	C8H10	76.44
FT089	29	45.1@7.59	Benzenemethanimine	C7H7N	69.69
FT090	38	43.1@2.74	Lactic acid	C3H6O3	78.31
FT091	166	43.1@29.30	43.1@29.2951
FT092	36	45.1@13.52	45.1@13.522984
FT093	49	92.1@21.14	.beta.-1,5-O-Dibenzoyl-ribofuranose	C19H18O7	73.4
FT094	117	45.1@25.30	45.1@25.302418
FT095	202	41.1@16.92	41.1@16.920925
