# Supplementary material for: Active sampling of volatile chemicals for non-invasive classification of chicken eggs by sex early in incubation
Source: PLoS One. 2023 May 22;18(5):e0285726. doi: 10.1371/journal.pone.0285726 (PMC10202283; doi:10.1371/journal.pone.0285726)
Supplement: S1 Data — Excel files from Experiment A, Experiment B and Experiment C, describing samples, variables and the corresponding areas from the signals obtained using Twister-GC-MS. (ZIP) [file pone.0285726.s001.zip › Data/ExperimentC.xlsx]

## Sheet: Experiment C
#	Egg01	Egg02	Egg03	Egg04	Egg05	Egg06	Egg07	Egg08	Egg09	Egg10	Egg11	Egg12	Egg13	Egg14	Egg15	Egg16	Egg17	Egg18	Egg19	Egg20	Egg21	Egg22	Egg23	Egg24	Egg25	Egg26	Egg27	Egg28	Egg29	Egg30	Egg31	Egg32	Egg33	Egg34	Egg35	Egg36	Egg37	Egg38	Egg39	Egg40	Egg41	Egg42	Egg43	Egg44	Egg45	Egg46	Egg47	Egg48	Egg49
FT001	2738	8109	9520	2670	1	1	1	7999	3812	4064	2776	176440	3249	2912	6295	4773	125569	3958	2731	166081	1	1	1	2748	8321	2717	188516	1	1	1	1623	2246	236004	1164	4170	350459	1804	3536	2648	7527	21058	5957	1724	28083	2296	2251	2062	3739	6333
FT002	219365	4690	6253	5173	3319	3258	4593	2937	4444	4660	7293	2719	1396	10229	2383	1282	1	3472	2654	2561	1	1	4735	1617	3405	7665	2307	1718	1	1	2418	1	1	2033	2301	2454	1	113509	5843	8096	6483	7353	5977	1701	2175	5664	2188	3763	5712
FT003	1	101655	196512	99648	224182	342594	138315	40808	1	1	1	107999	73958	1	121093	63751	68138	133800	212629	66557	1	1	1	51449	1	43375	59045	1	1	125327	48277	76591	55462	141044	302649	103191	118596	1	91175	1	1	1	48384	1	92589	61175	1	1	1
FT004	7348	4312	11696	8215	6612	4874	2310	6362	8360	3884	7278	4677	2869	9081	1063	4094	1	12378	3624	2438	5951	5724	5035	4062	9785	2548	2484	11851	5733	5922	2971	3192	1	5507	3547	911	7021	1	5302	1	1	2713	1	1434	1273	1297	1	1	31375
FT005	8345	1	1	10533	1	9539	5107	1	4237	16722	1	4403	1	8693	16145	3062	12708	2649	3701	7601	11127	9157	8366	1	724	1	8796	1	5544	20352	1	4912	1386	11538	6050	4982	5485	46772	13379	9912	4899	6179	6371	1	3431	3018	9888	36220	2974
FT006	1460	6721	3505	5855	4912	5603	4671	5054	5201	2051	5166	2751	1025	8293	1	1599	1	6432	3012	1232	4162	6785	6731	2881	6432	687	1	6092	13006	4622	2786	4221	1	4642	1604	1629	1576	1	2914	3398	1	1627	1	2629	726	1	1	1	1
FT007	1	304329	1	1	282516	164262	257937	126312	142602	1	232261	253618	296656	248011	331581	201911	174111	647993	1048888	227543	229053	165287	373505	368159	522733	274376	264661	207766	708772	605525	416267	291024	332134	481141	1217292	441305	876687	1	1	1	1	1	1	1	1	1	1	1	1
FT008	49442	1	178794	1	1	1	141626	1	42584	1	37706	114165	137959	1	138610	1	78499	251023	462879	103572	44602	54874	152076	148906	329372	129173	111392	1	277683	233588	201971	139973	56856	199084	403086	294555	365101	1	205025	1	1	1	1	1	1	1	1	1	1
FT009	159274	635542	406262	312676	241802	290859	336933	1	1	1451	806597	1	2714	1675	4589	1	7538	5266	1	1	722964	857	1	1	1	1	7561	470772	3303	585387	9327	1	4491	3741	411745	1	1	1	281480	3650	8449	5431	2904	3795	1	1	8530	1	3406
FT010	1	1	1	87976	1	60612	27964	33152	40151	61030	38533	52203	46393	69974	68754	133295	36492	151817	30094	6561	1	57133	29939	25895	55044	32735	18875	83744	42569	68208	4804	11010	21827	76213	74755	7661	1	1	1	1	1	1	1	1	1	1	1	1	1
FT011	1	1	1	45744	15693	17296	29278	5514	48481	1	2896	56843	51959	29468	5691	3476	6943	129157	98841	23147	1	24441	7885	113172	104466	22667	5509	40438	8897	119160	108395	20735	6458	87114	8204	140589	1	1	1	1	1	1	1	1	1	1	1	1	1
FT012	33058	9070	3582	6347	1889	6018	5571	2321	2307	5979	9369	1	2162	16778	2347	1824	1	5936	5553	5827	1	1	6183	2129	4582	13324	4213	1	1	1	3096	1	1	1824	7131	4410	2130	47604	2911	2153	5923	4249	5541	1770	1746	8756	1504	1856	3444
FT013	1	1	8768	35214	13257	13268	4189	4214	1	1	1	10049	8950	7379	4239	3180	3057	19971	16159	6787	6890	2277	7574	21610	17889	7231	5732	1706	9209	58556	18545	6458	7738	8270	7520	28848	17003	1	1	1	1	1	1	1	1	1	1	1	1
FT014	1	1	1	1	1	1	1	2416	5563	1	5069	6096	5717	8730	9667	7644	6913	14374	14442	15399	1	2981	4482	18915	4919	21301	6176	3154	3989	6684	5871	14572	8611	14802	5559	17488	1	1	1	1	1	1	1	1	1	1	1	1	1
FT015	1727	9352	9281	5006	6451	2648	2542	3082	5347	1796	3801	4239	1320	9783	1780	4763	1	6243	2773	1713	9658	2690	13441	1157	7503	2017	2118	7797	3608	5049	2959	4331	1	9576	4031	1812	1	1	1	1	1	1	1	1	1	1	1	1	1
FT016	1	1	1	1	1	1	1	1	11546	1	11705	6996	6644	13294	8441	12082	1	24434	13056	7221	1	1	1	12314	8463	7369	7730	1	1	10337	9336	1	9907	22761	8517	17625	1	22813	1	1	1	1	1	1	25152	1	1	1	1
FT017	1	1	1	133478	60348	228383	1	1	58634	1	1	1	96295	1	74249	1	1	126627	276108	82681	68456	61168	84734	121404	195459	110044	1	1	1	202047	146120	72245	70419	108083	262618	65195	235363	1	141212	1	1	1	1	1	1	1	1	1	1
FT018	21799	7969	4260	5879	1	4173	7142	2961	1	5153	5790	1	1	12288	3073	3010	1	4426	3977	4703	1	1	5068	2255	2656	9706	4975	1	1	1	2844	1	1	7256	4615	5369	1	53000	4063	9606	4946	3972	4385	2638	1	5649	2919	6588	7043
FT019	1	382	1	1365	3349	6878	10143	832	1	1	8680	5362	17786	5912	6127	5696	7218	12836	28856	4587	6041	3310	6654	7788	17511	5808	1	4763	16178	9495	17566	5910	2101	8515	12164	6992	1	1	1	1	1	1	1	1	1	1	1	1	1
FT020	485178	565426	6279	3385	183549	3585	388550	4927	1	4308	7421	283354	229681	14538	1	1	1	4352	1	198281	1	4479	219710	1133263	9152	11394	2841	1	358818	1	1	1	5842	1	4714	1	1	14829	1376410	8866	3144	1897459	16834	1	1	5129	1	1	3066
FT021	1	1	1	1	1	1	1	1	57727	68840	1	70798	1	1	137331	176714	50136	134748	81031	1	1	91670	1	113565	1	1	141656	50197	1	56600	1	1	184716	434399	62054	216839	1	1	1	1	1	1	1	1	1	1	1	1	1
FT022	1	1	1	1	1	25224	43707	1	1	72394	1	67611	66420	1	1	1	1	169430	136035	24507	1	1	1	144514	139184	28742	1	1	1	163370	138383	26329	1	1	1	196555	1	1	1	1	1	1	1	1	1	1	1	1	1
FT023	2292	400	929	5935	2003	1912	2681	2767	3761	3803	1845	5586	4236	3806	5838	3957	4122	1228	3298	4040	4719	306	2486	3230	3100	5022	6308	763	3684	3624	5185	3929	6529	4856	2300	6237	1	7387	1	5358	5066	1	4894	5327	1	3988	5325	7153	1
FT024	1	1	1	1	1	1	10091	1	9107	13437	1	10260	21182	1	22892	26875	14619	18471	15134	4936	1	2919	1	6643	10824	3662	13660	1	1	1	11142	3223	16822	22231	1	15616	1	1	1	1	1	1	1	1	1	1	1	1	1
FT025	1	1	1	1	1	1	1	1	1	1	1	1	1	1	312076	354670	1	334167	435428	1	1	1	1	1	345009	1	360907	1	228504	1	329056	1	424934	1028487	339960	312567	763224	1	1	1	1	1	1	1	1	1	1	1	1
FT026	1	1	1	1	1	1	70969	1	99508	150652	95133	126041	111345	1	166697	322779	90041	365842	73568	1	1	1	1	1	1	1	1	1	1	1	1	1	1	184381	1	68069	1	1	1	1	1	1	1	1	1	1	1	1	1
FT027	1	1	1	1	82634	1	1	1	1	169654	1	113825	1	1	64874	1	1	1	59431	165043	1	1	1	1	1	136099	109620	1	1	1	111592	1	137985	1	1	125908	1	1	1	1	1	174808	1	1	1	1	1	1	1
FT028	1	1	1	1	1	1	1	1	1	1	1	1	1	1	95848	92248	50708	60428	93777	1	1	1	1	68993	1	1	140700	1	1	1	1	58381	165967	284919	1	144915	173011	1	1	1	1	1	1	1	1	1	1	1	1
FT029	1	1	66415	1	62246	143961	113302	1	1	1	1	75985	1	1	1	57505	1	1	203970	1	1	1	1	111204	1	1	60159	1	1	1	119870	71814	1	1	304816	149292	201470	1	1	1	1	1	1	1	56092	33441	1	1	1
FT030	4039	11079	6230	6652	9993	5025	2256	9254	7022	5771	8217	1	10428	11539	1289	10177	4358	4864	4028	4030	2366	4597	3455	6441	9254	1	14310	6790	9158	4062	2430	5335	4095	1650	3886	1	17405	1	1	1	1	14724	1	1	16311	23842	1	1	21754
FT031	10165	1	1	1	1	1	3739	1833	7545	13784	1	6199	1	1	10578	1	1	1	7717	17830	1	1	1	18569	3499	7886	12765	1	1	1	12845	7729	6504	1	1	13495	1	21231	1	25492	14464	20482	15365	8050	1	24080	11665	33799	5905
FT032	1	1	1	1	1	1	1	1	1	1	1	1	1	1	1	1	1	1	30296	31824	1	1	1	38416	1	43204	1	1	1	1	1	33329	1	1	1	34698	1	1	1	1	1	1	1	1	1	1	1	1	1
FT033	1	1	1	1	1	1	1	1	1	1	1	1	1	1	1	1	1	54331	32304	35713	1	1	1	41827	1	46283	1	1	1	1	1	1	1	1	36551	38312	1	1	1	1	1	1	1	1	1	1	1	1	1
FT034	1	1	1	1	1	1	1	1	1	14422	1	9585	1	1	1	1	11334	1	6608	13448	1	1	1	3939	1	1	16547	1	1	1	9428	19144	8795	1	1	7294	1	3184	1	9217	35311	21140	19609	8101	6525	36803	6535	11472	4859
FT035	1	1	1	1	1	1	1	1	1	1	1	1	1	1	393883	1	205980	1	393184	1	1	1	1	1	1	1	1	1	1	1	1	286612	1	207423	1	1	1	1	1	1	1	1	1	1	1	1	1	1	1
FT036	1	1	1	1	1	1	1	1	1	1	1	1	1	1	356770	1	179145	1	348374	1	1	1	1	1	1	1	1	1	1	1	1	265201	1	742927	1	1	1	1	1	1	1	1	1	1	1	1	1	1	1
FT037	1	1	1	1	1	1	1	1	1	1	1	1	1	1	393683	1	205856	1	1	1	1	1	1	1	1	1	1	1	1	1	1	287408	1	198946	1	1	1	1	1	1	1	1	1	1	1	1	1	1	1
FT038	1	1	1	1	1	1	3025	1	1	1884	1	2899	1484	1	1	1	1	1638	2047	5074	1	1808	2353	4658	1	2593	2056	1	1	1	3661	2647	2119	4108	2823	2576	1	1	4547	1	3691	3831	1	1	1	1	1	1	1
FT039	1	1	1	1	1	1	1	1	1	1	1	1	1	1	1	1	1	1	1	56108	1	1	1	1	1	1	1	1	1	1	1	1	1	1	1	1	1	1	1	1	1	1	1	1	1	1	1	1	1
FT040	1	1	1	11494	1	7274	9592	12505	6287	11105	1	6370	4589	14886	8715	5900	1	13414	8227	4639	10017	8620	11096	9696	8049	7377	9579	5664	2843	12074	7472	4581	4667	8437	8237	6428	1	1	1	1	1	1	1	1	1	1	1	1	1
FT041	25277	526807	1	1	168448	2999	361727	1	1	1	3660	259694	214199	7958	1	1	1	1	1	190156	1	1	6703	1048475	12586	7029	1	1	328769	1	1	1	1	1	1	1	1	23842	1268130	8628	1	1752449	16474	1	1	1	1	1	1
FT042	1	1	1	1	1	1	69072	805377	69724	70720	1	108835	1	1	87560	1	1	1	108875	57664	1	1	1	70559	1	68291	54728	1	1	1	1	1	1	1	1	51414	1	1	1	1	1	109184	1	1	64808	53940	1	1	1
FT043	792234	1	120793	8467	1	1	1	1	56169	1	1	1	1	13391	1	1	1	1	1	1	1	1	1	1	10844	1	1	1	1	10017	1	1	1	9976	28123	1	16539	676384	7416	7749	7807	39873	20871	1	1	52611	1	16803	7501
FT044	1	13909	1	4010	1	5856	8069	3034	1	9185	15507	1	1	35256	1	1	1	10518	5717	5930	1	1	9600	1	3691	24243	6528	1	1	1	4402	1	1	1	10716	6929	1	10225	1	1	6711	1	1	1	1	9720	1	1	7179
FT045	1	1	1	1	1	1	1	1	22882	1	1	1	1	1	1	1	1	1	28922	1	1	1	1	1	1	1	1	1	1	1	1	1	1	1	1	1	10988	10123	8254	8979	9219	11181	8905	9508	12754	12692	6396	8417	13063
FT046	1	1	1	1	1	1	3980	1	2944	1993	1	1	1	1	1	1	1	1	1	1	1	1	1	1	2673	1	1	1	1	1	1	1	1	1	1	1	1	1	1	1	1	1	1	1	1	1	1	1	1
FT047	12361	10336	1	2989	1	4226	5401	1	1	7144	11615	1	1	22900	1	1	1	5902	3911	4078	1	1	6633	1	3570	15473	4109	1	1	1	2136	1	1	1	7792	4021	1	14485	1	1	3535	1	1	1	1	5687	1	1	4563
FT048	1	1	1	1	1	1	1	1	1	1	1	1	1	1	1	1	1	1	1	3594	1	1	1	1	15757	4453	5592	1	1	1	1	5223	1	1	1	3431	1	1	1	3618	4950	4816	38420	1	3323	5292	1	3594	1
FT049	1	1	1	1	1	1	1	1	1	1	1	1	1	1	1	1	1	1	1	1	1	1	1	1	1	1	1	1	1	1	1	1	1	1	1	1	5707	13082	10068	6788	9652	15097	11277	7911	9164	15397	8423	12392	12315
FT050	1	1	12599	8594	8790	1	1	1	1	8825	14504	1	1	1	15277	12633	14778	1	1	11143	1	1	1	1	1	1	8340	1	1	8807	1	1	13267	1	1	8783	1	53789	1	19338	1	1	8603	1	1	1	16728	36942	1
FT051	1	1	1	1	1	1	1	1	1	1	1	1	1	1	1	1	1	1	1	1	1	1	1	1	1	72834	71446	1	1	1	1	1	1	1	1	52431	46545	1	1	1	47486	1	1	1	1	68412	1	1	1
FT052	1	1	1	10367	10463	1	1	1	1	1	1	1	1	1	1	1	1	1	1	11748	10953	1	11915	1	1	1	9203	18858	20081	13721	1	1	1	8607	1	1	1	53946	1	1	1	1	1	1	1	1	1	40972	1
FT053	1	1	1	1	1	1	1	1	1	1	1	1	1	1	1	1	1	1	1	1	1	1	1	1	1	1	1	1	1	1	1	1	1	1	1	1	1	1	1	1	1	561328	1	1	1	392096	1	1	429864
[truncated: 59 more columns]

## Sheet: Samples
Sample	Experiment	Egg #	Type egg	Collection time	Inc day	Temperature	Candling	Sex	Flow
Egg01	C	1	Spides	02 min	Day 08	Incubator	Fertile	female	Flow
Egg02	C	1	Spides	02 min	Day 08	Incubator	Fertile	female	Flow
Egg03	C	1	Spides	02 min	Day 08	Incubator	Fertile	female	Flow
Egg04	C	2	Spides	02 min	Day 08	Incubator	Fertile	male	Flow
Egg05	C	2	Spides	02 min	Day 08	Incubator	Fertile	male	Flow
Egg06	C	2	Spides	02 min	Day 08	Incubator	Fertile	male	Flow
Egg07	C	3	Spides	02 min	Day 08	Incubator	Fertile	female	Flow
Egg08	C	3	Spides	02 min	Day 08	Incubator	Fertile	female	Flow
Egg09	C	3	Spides	02 min	Day 08	Incubator	Fertile	female	Flow
Egg10	C	4	Spides	02 min	Day 08	Incubator	Fertile	female	Flow
Egg11	C	4	Spides	02 min	Day 08	Incubator	Fertile	female	Flow
Egg12	C	4	Spides	02 min	Day 08	Incubator	Fertile	female	Flow
Egg13	C	5	Spides	02 min	Day 08	Incubator	Fertile	male	Flow
Egg14	C	5	Spides	02 min	Day 08	Incubator	Fertile	male	Flow
Egg15	C	5	Spides	02 min	Day 08	Incubator	Fertile	male	Flow
Egg16	C	6	Spides	02 min	Day 08	Incubator	Fertile	female	Flow
Egg17	C	6	Spides	02 min	Day 08	Incubator	Fertile	female	Flow
Egg18	C	6	Spides	02 min	Day 08	Incubator	Fertile	female	Flow
Egg19	C	7	Spides	02 min	Day 08	Incubator	Unfertile	-	Flow
Egg20	C	7	Spides	02 min	Day 08	Incubator	Unfertile	-	Flow
Egg21	C	7	Spides	02 min	Day 08	Incubator	Unfertile	-	Flow
Egg22	C	8	Spides	02 min	Day 08	Incubator	Fertile	female	Flow
Egg23	C	8	Spides	02 min	Day 08	Incubator	Fertile	female	Flow
Egg24	C	8	Spides	02 min	Day 08	Incubator	Fertile	female	Flow
Egg25	C	9	Spides	02 min	Day 08	Incubator	Fertile	male	Flow
Egg26	C	9	Spides	02 min	Day 08	Incubator	Fertile	male	Flow
Egg27	C	9	Spides	02 min	Day 08	Incubator	Fertile	male	Flow
Egg28	C	10	Spides	02 min	Day 08	Incubator	Fertile	female	Flow
Egg29	C	10	Spides	02 min	Day 08	Incubator	Fertile	female	Flow
Egg30	C	10	Spides	02 min	Day 08	Incubator	Fertile	female	Flow
Egg31	C	11	Spides	02 min	Day 08	Incubator	Fertile	male	Flow
Egg32	C	11	Spides	02 min	Day 08	Incubator	Fertile	male	Flow
Egg33	C	11	Spides	02 min	Day 08	Incubator	Fertile	male	Flow
Egg34	C	12	Spides	02 min	Day 08	Incubator	Fertile	female	Flow
Egg35	C	12	Spides	02 min	Day 08	Incubator	Fertile	female	Flow
Egg36	C	12	Spides	02 min	Day 08	Incubator	Fertile	female	Flow
Egg37	C	13	Spides	30 sec	Day 08	Room Temp	Unfertile	-	Flow
Egg38	C	13	Spides	30 sec	Day 08	Room Temp	Unfertile	-	Flow
Egg39	C	13	Spides	30 sec	Day 08	Room Temp	Unfertile	-	Flow
Egg40	C	14	Spides	30 sec	Day 08	Room Temp	Fertile	male	Flow
Egg41	C	14	Spides	30 sec	Day 08	Room Temp	Fertile	male	Flow
Egg42	C	14	Spides	30 sec	Day 08	Room Temp	Fertile	male	Flow
Egg43	C	15	Spides	30 sec	Day 08	Room Temp	Unfertile	-	Flow
Egg44	C	15	Spides	30 sec	Day 08	Room Temp	Unfertile	-	Flow
Egg45	C	15	Spides	30 sec	Day 08	Room Temp	Unfertile	-	Flow
Egg46	C	16	Spides	30 sec	Day 08	Room Temp	Fertile	female	Flow
Egg47	C	16	Spides	30 sec	Day 08	Room Temp	Fertile	female	Flow
Egg48	C	16	Spides	30 sec	Day 08	Room Temp	Fertile	female	Flow
Egg49	C	17	Spides	30 sec	Day 08	Room Temp	Fertile	male	Flow
Egg50	C	17	Spides	30 sec	Day 08	Room Temp	Fertile	male	Flow
Egg51	C	17	Spides	30 sec	Day 08	Room Temp	Fertile	male	Flow
Egg52	C	18	Spides	30 sec	Day 08	Room Temp	Fertile	male	Flow
Egg53	C	18	Spides	30 sec	Day 08	Room Temp	Fertile	male	Flow
Egg54	C	18	Spides	30 sec	Day 08	Room Temp	Fertile	male	Flow
Egg55	C	19	Spides	30 sec	Day 08	Room Temp	Fertile	male	Flow
Egg56	C	19	Spides	30 sec	Day 08	Room Temp	Fertile	male	Flow
Egg57	C	19	Spides	30 sec	Day 08	Room Temp	Fertile	male	Flow
Egg58	C	20	Spides	30 sec	Day 08	Room Temp	Fertile	female	Flow
Egg59	C	20	Spides	30 sec	Day 08	Room Temp	Fertile	female	Flow
Egg60	C	20	Spides	30 sec	Day 08	Room Temp	Fertile	female	Flow
Egg61	C	21	Spides	30 sec	Day 08	Room Temp	Fertile	male	Flow
Egg62	C	21	Spides	30 sec	Day 08	Room Temp	Fertile	male	Flow
Egg63	C	21	Spides	30 sec	Day 08	Room Temp	Fertile	male	Flow
Egg64	C	22	Spides	30 sec	Day 08	Room Temp	Fertile	male	Flow
Egg65	C	22	Spides	30 sec	Day 08	Room Temp	Fertile	male	Flow
Egg66	C	22	Spides	30 sec	Day 08	Room Temp	Fertile	male	Flow
Egg67	C	23	Spides	30 sec	Day 08	Room Temp	Fertile	male	Flow
Egg68	C	23	Spides	30 sec	Day 08	Room Temp	Fertile	male	Flow
Egg69	C	23	Spides	30 sec	Day 08	Room Temp	Fertile	male	Flow
Egg70	C	24	Spides	30 sec	Day 08	Room Temp	Fertile	male	Flow
Egg71	C	24	Spides	30 sec	Day 08	Room Temp	Fertile	male	Flow
Egg72	C	24	Spides	30 sec	Day 08	Room Temp	Fertile	male	Flow
Egg73	C	25	Spides	02 min	Day 08	Room Temp	Fertile	male	Flow
Egg74	C	25	Spides	02 min	Day 08	Room Temp	Fertile	male	Flow
Egg75	C	25	Spides	02 min	Day 08	Room Temp	Fertile	male	Flow
Egg76	C	26	Spides	02 min	Day 08	Room Temp	Fertile	male	Flow
Egg77	C	26	Spides	02 min	Day 08	Room Temp	Fertile	male	Flow
Egg78	C	26	Spides	02 min	Day 08	Room Temp	Fertile	male	Flow
Egg79	C	27	Spides	02 min	Day 08	Room Temp	Fertile	female	Flow
Egg80	C	27	Spides	02 min	Day 08	Room Temp	Fertile	female	Flow
Egg81	C	27	Spides	02 min	Day 08	Room Temp	Fertile	female	Flow
Egg82	C	28	Spides	02 min	Day 08	Room Temp	Unfertile	-	Flow
Egg83	C	28	Spides	02 min	Day 08	Room Temp	Unfertile	-	Flow
Egg84	C	28	Spides	02 min	Day 08	Room Temp	Unfertile	-	Flow
Egg85	C	29	Spides	02 min	Day 08	Room Temp	Fertile	male	Flow
Egg86	C	29	Spides	02 min	Day 08	Room Temp	Fertile	male	Flow
Egg87	C	29	Spides	02 min	Day 08	Room Temp	Fertile	male	Flow
Egg88	C	30	Spides	02 min	Day 08	Room Temp	Fertile	female	Flow
Egg89	C	30	Spides	02 min	Day 08	Room Temp	Fertile	female	Flow
Egg90	C	30	Spides	02 min	Day 08	Room Temp	Fertile	female	Flow
Egg91	C	31	Spides	02 min	Day 08	Room Temp	Fertile	female	Flow
Egg92	C	31	Spides	02 min	Day 08	Room Temp	Fertile	female	Flow
Egg93	C	31	Spides	02 min	Day 08	Room Temp	Fertile	female	Flow
Egg94	C	32	Spides	02 min	Day 08	Room Temp	Fertile	male	Flow
Egg95	C	32	Spides	02 min	Day 08	Room Temp	Fertile	male	Flow
Egg96	C	32	Spides	02 min	Day 08	Room Temp	Fertile	male	Flow
Egg97	C	33	Spides	02 min	Day 08	Room Temp	Fertile	female	Flow
Egg98	C	33	Spides	02 min	Day 08	Room Temp	Fertile	female	Flow
Egg99	C	33	Spides	02 min	Day 08	Room Temp	Fertile	female	Flow
Egg100	C	34	Spides	02 min	Day 08	Room Temp	Fertile	male	Flow
Egg101	C	34	Spides	02 min	Day 08	Room Temp	Fertile	male	Flow
Egg102	C	34	Spides	02 min	Day 08	Room Temp	Fertile	male	Flow
Egg103	C	35	Spides	02 min	Day 08	Room Temp	Fertile	male	Flow
Egg104	C	35	Spides	02 min	Day 08	Room Temp	Fertile	male	Flow
Egg105	C	35	Spides	02 min	Day 08	Room Temp	Fertile	male	Flow
Egg106	C	36	Spides	02 min	Day 08	Room Temp	Fertile	male	Flow
Egg107	C	36	Spides	02 min	Day 08	Room Temp	Fertile	male	Flow
Egg108	C	36	Spides	02 min	Day 08	Room Temp	Fertile	male	Flow

## Sheet: Variables
#	Original #	Features	ID	Formula	Score
FT001	1	43.1@4.60	4-Penten-2-ol	C5H10O	79.42
FT002	74	44@44.93	Pentadecanoic acid, ethyl ester	C17H34O2	67.94
FT003	89	45.1@4.68	Propanoic acid, 2-methyl-, ethyl ester	C6H12O2	75.07
FT004	193	45.1@4.17	45.1@4.1740003	C2H6O	77.66
FT005	50	45.1@2.73	2,3-Butanediol, [S-(R*,R*)]-	C4H10O2	74.79
FT006	118	45.1@4.33	Cyclopropyl methyl carbinol	C5H10O	78.05
FT007	34	45.1@4.79	15-Crown-5	C10H20O5	69.66
FT008	56	43.1@4.76	Ethyl 3-methylbutan-2-yl carbonate	C8H16O3	73.32
FT009	33	45.1@5.46	Acetic acid, cesium salt	C2H3CsO2	74.19
FT010	132	43.1@6.06	(S)-Isopropyl lactate	C6H12O3	76.35
FT011	139	43.1@6.23	43.1@6.2270555
FT012	184	43.1@44.05	Octane, 5-ethyl-2-methyl-	C11H24	80.05
FT013	180	43.1@6.37	43.1@6.369638
FT014	216	46.1@7.30	46.1@7.301003
FT015	41	45.1@4.35	2,3-Butanediol, dinitrate	C4H8N2O6	68.58
FT016	208	45.1@7.26	45.1@7.2620044	C8H16O3	68.01
FT017	106	41.1@4.77	Paraldehyde	C6H12O3	69.77
FT018	190	43.1@42.57	1H-Tetrazol-5-amine	CH3N5	79.65
FT019	210	77@4.23	77.0@4.227998
FT020	17	45.1@39.63	2,2,4-Trimethyl-1,3-pentanediol diisobutyrate	C16H30O4	84
FT021	75	45.1@12.31	Butanoic acid, butyl ester	C8H16O2	86.71
FT022	62	45.1@6.24	45.1@6.2409277
FT023	113	43.1@7.74	2-Heptanol	C7H16O	69.14
FT024	185	45.1@14.33	45.1@14.334012
FT025	23	74.1@9.13	Hexanoic acid, methyl ester	C7H14O2	75.18
FT026	79	43.1@6.04	Propanoic acid, 2-methyl-, 1-methylethyl ester	C7H14O2	71.36
FT027	104	45.1@3.08	Methyl propyl ether	C4H10O	75.34
FT028	16	43.1@13.19	Acetic acid, hexyl ester	C8H16O2	65.31
FT029	2	45.1@4.74	Acetoin	C4H8O2	77.87
FT030	191	45.1@3.83	45.1@3.8318098	C6H12O3	75.59
FT031	66	45.1@22.49	Decanal	C10H20O	71.59
FT032	92	43.1@7.30	Formic acid, 3-methylbut-2-yl ester	C6H12O2	77.76
FT033	93	43.1@7.31	2-Pentanol	C5H12O	72.84
FT034	73	45.1@17.31	Undecane	C11H24	76.25
FT035	84	43.1@3.07	Propanamide, 2-hydroxy-	C3H7NO2	74.09
FT036	57	43.1@3.07	Butanoic acid, methyl ester	C5H10O2	72.48
FT037	44	43.1@3.03	2-Hydrazinoethanol
FT038	76	45.1@13.60	45.1@13.602786
FT039	154	193@11.16	193.0@11.159094
FT040	211	45.1@7.95	Acetic anhydride	C4H6O3	78.91
FT041	18	71.1@39.65	Pentane, 2-bromo-	C5H11Br	78.97
FT042	52	43.1@3.41	2-Propanol, 1-(1-methylethoxy)-	C6H14O2	76.01
FT043	25	43.1@45.55	Hexadecanoic acid, ethyl ester	C18H36O2	77.93
FT044	94	44@42.83	Tridecanoic acid, 12-methyl-, methyl ester	C15H30O2	79.09
FT045	209	43.1@17.26	Hydroxylamine, O-(3-methylbutyl)-	C5H13NO	72.9
FT046	220	112.1@19.60	4-Methylpiperidine-2-carboxylic acid, N-methyl-, methyl ester	C9H17NO2	65.42
FT047	128	43.1@35.72	43.1@35.71598
FT048	60	45.1@11.92	45.1@11.9197235
FT049	197	43.1@22.15	43.1@22.153763
FT050	21	45.1@2.67	2-Pentanol, 3-methyl-	C6H14O	73.07
FT051	88	45.1@2.91	2-Propanol, 1-methoxy-	C4H10O2	74.77
FT052	40	45.1@2.70	45.1@2.7048516	C5H10O	71.75
FT053	11	133.1@3.88	Benzeneethanol, .alpha.-methyl-	C9H12O	71.96
